# Supplementary material for: Factors associated with mortality in children under five years old hospitalized for Severe Acute Malnutrition in Limpopo province, South Africa, 2014-2018: A cross-sectional analytic study
Source: PLoS One. 2020 May 8;15(5):e0232838. doi: 10.1371/journal.pone.0232838 (PMC7209205; doi:10.1371/journal.pone.0232838)
Supplement: S1 Dataset — (XLSX) [file pone.0232838.s002.xlsx]

## Sheet: Code_Book
						Temparature
Sex			Sex-caregiver			Yes	0			Herbal medication use
Male	0		Female	0						No	0		Died
Female	1		Male	1		Edema				Yes	1		No	0
						No	0						Yes	1
District						Yes	1
Waterberg	0									TB, HIV, Diarhoea, Anemia, Malaria, Hypoglycemia, LRTI
Sekhukhune	1					Edema Grades				No	0
										Yes	1
Hospitals						Grade +	0
Bela-Bela	0					Grade++	1			Feeding type							Vit A dose
FH Odendaal	1					Grade +++	2			Oral	0						100 000	0
Mokopane	2									Tube	1						200 000	1
Jane Furse	3					Appetite test											50 000	2
ST Ritas	4					Good	0			Vit A supplementation							Rehydration
Philadelphia	5					Poor	1			No	0						No	0
Dilokong	6									Yes	1						Yes	1
Hospital Type						Immunisation status
District hospital	0					Up to date	0
Regional Hospital	1					Not up to date	1
Admission type						Feeding Practices before admission				Antibiotics use			TotalFeeding
New	0					Adquate	0			No	0		Adquate	0
Readmission	1					Inadquate	1			Yes	1		Inadquate	1			Rehydration type
																	Oral	0
Z-Scores										Oxygen therapy							Parentral	1
2 to -3	0									No	0						Oral and Parentral	2
<-3	1									Yes	1
Admission Ward
Peadiatric	0
HCU	1
Isolation	2
ICU	3
KMC	4

## Sheet: Manuscript_Data
Case_ID	Admission_Year	Age_Years	Age_months	Sex	Sex_caregiver	Age_caregiver	District	Hospital	Hospital_Type	Admission_Type	Admission_Number	Admission_Ward	Weight_kg	Height_cm	MUAC_cm	ZScores	Edema	Edema_Distribution	Appetite_test	Temp_measured_on Admission	Temp_value	Immunisation_status	Feeding_sixLess	Feeding_sixMore	Total_Feeding	Herbal_Meds	TB	HIV_Infection	Cancer	Diarhoea	Malaria	Aneamia	Hypoglycemia	LRTI	Other_Conditions	Antibiotic_Use	Oxygen_Therapy	Feeding_type	VitA_supplements	VitA_Dose_IU	Rehydration	Rehydration_type	Died	Cause_Death	Length_Hosp_Stay
101009	2014	0	5	1	0		0	0	0	0		0	5.1	55	11.2	1	0		0	0	37.8	0		0	1	0	0	0	0	0	0	0	0	0	0	1	0	0	1	0	1	0	0		7
101008	2014	0	11	0	0		0	0	0	0		0	5.6	75		1	0		1	0	36.6	0		0	1	0	0	0	0	0	0	1	0	1	0	1	0	0	1	0	1	0	0		22
101007	2014	0	10	1	0		0	0	0	0		0	4.5		10.2		0		1	0	37.5	1		1	1	0	0	0	0	0	0	0	0	0	0	1	0	0	1	0	1	1	0		28
101006	2014	1	15	1	0		0	0	0	0		0	6.9	75	11.5	1	0		1	0		0		1	1	1	0	0	0	0	0	0	0	1	0	0	0	0	1	0	1	0	0		8
101005	2014	1	17	1	0		0	0	0	0		0	7.6	83		1	1	2	1	0	36.4	0		1	1	0	0	0	0	0	0	1	0	0	0	1	0	1	1	1	1	1	0		12
101004	2016	2	27	1	0		0	0	0	0		0	11	80.7	13.5		1	0	1	0	36.3	0		1	0	0	0	0	0	1	0	0	0	1	0	1	0	0	1	1	1	0	0		10
101003	2014	1	17	0	0		0	0	0	0		0	6.6	77		1	0			0	36.5	0		1	1	0	1	1	0	1	0	1	0	1	0	1	0	0	1	1	1	1	0		31
101001	2014	1	16	1	0		0	0	0	0		0	5.6	61	13	1	0			0	36.9	0		0	1	0	0	0	0	1	0	1	0	1	0	1	0	0	1	0	1	0	0		13
101002	2014	0	10	0	0		0	0	0	0		1	6.3	84		1	0		1	0	36.9	1		0	1	0	0	0	0	1	0	0	0	1	1	0	1	1	1	0	0		0		11
101010	2014	1	19	1	0		0	0	0	0		0	8.8				0		1	0	36.4	1		0	1	0	0	0	0	1	0	0	0	1	0	1	0	0	1	1	1	1	0		6
101011	2014	0	8	0	0		0	0	0	0		0	7.4		13	1	1	1		0	37.9	0		0	1	0	0	0	0	1	0	0	0	0	0	1	0	0	1	1	1	1	0		6
101012	2014	1	18	1	0		0	0	0	0		0	9.1	79		0	0			0	36	0		0	1	0	0	0	0	1	0	0	0	0	0	1	0	0	1	1	1	0	0		3
101013	2014	0	9	1	0		0	0	0	0		0	4.7			0	0		1	0	38.4	0		0	1	0	1	0	0	1	0	0	0	1	0	1	0	0	1	2	1	1	0		23
101014	2014	1	14	0	0		0	0	0	0		2	8			1	1	1	1	0	36.2	1		0	1	0	1	0	0	1	0	1	0	1	0	1	0	0	1	1	1	1	0		9
101015	2014	0	8	1	0		0	0	0	0		2	4	73	11.4	1	0			0	37.1	0		0	1	0	1	0	0	1	0	0	0	1	0	1	0	0	1	1	1	0	0		13
101016	2014	1	14	1	0		0	0	0	0		0	6.7	73	12	1	0			0	36.6	1		0	1	0	0	0	0	1	0	0	0	0	0	1	0	0	1	1	1	1	0		19
101017	2017	1	23	0	0		0	0	0	0		0	9.8				0			0	38.5	0		0	1	0	0	0	0	0	0	0	0	0	0	0	0	0	0		1	0	0		7
101018	2018	1	18	1	0		0	0	0	0		0	7.3	74		0	0		1	0	36.8	0		1	1	0	0	0	0	1	0	0	0	0	0	1	0	0	0		0		0		19
101019	2018	0	11	0	0		0	0	0	0		0	6.3	68	12.5	1	0		1	0	37.1	1		0	1	1	0	0	0	1	0	0	0	0	0	1	0	0	1	1	1	0	0		15
101020	2018	0	2	0	0		0	0	0	0		2	3.3	47	9	1	0			0	36.4	0	0		0	0	1	1	0	1	0	1	0	1	0	1	0	1	0		1	1	0		24
101021	2014	0	10	0	0		0	0	0	0		0	8.4				1	0		0	36.9	0		1	1	1	0	0	0	1	0	0	0	0	0	0	0	0	1	1	1	0	0		13
101022	2014	0	8	1	0		0	0	0	0		0	3.6	55		1	0		0	0	37	0		0	1	0	0	0	0	0	0	1	0	0	0	1	0	0	0		0		0		23
101023	2017	1	12	1	0		0	0	0	1	2	0	7.3	76	12.5	0	1	0	0	0	36.4	0		1	1	0	0	0	0	0	0	0	0	0	0	1	0	0	1	1	1	1	0		8
101024	2017	1	13	1	0		0	0	0	0		0	8.4	75	13.5	0	1	1		0		1		0	1	0	0	0	0	0	0	0	0	1	0	1	0	0	1	1	1	0	0		14
101025	2017	1	17	0	0		0	0	0	1	2	2	7.4	82	11.5	0	0			0	36.8	1		0	1	1	1	0	0	0	0	0	0	0	0	1	0	0	0		1	1	0		18
101026	2017	0	11	0	0		0	0	0	0		0	6.4	74	11.2	1	1	0	0	0	36.3	0		1	1	0	0	0	0	0	0	0	0	0	0	1	1	0	1	1	1	1	0		14
101027	2017	0	8	1	0		0	0	0	0		1	5.5			1	1	1		0	36.9	1				1	0	0	0	1	0	1	1	1	0	0	1	1	0		1	1	0		34
101028	2018	0	3	1	0	45	0	0	0	0		1	3.6	53	9.5	1	0		0	0	36.6	0	0		0	0	0	0	0	1	0	0	0	0	0	1	0	1	0		1	1	0		27
101029	2017	3	36	0	0		0	0	0	0		0	6.1	69		1	1	0	0	0	36.4	0				0	0	0	0	1	0	0	1	1	0	1	0	0	0		1	1	0		28
101030	2017	2	26	0	0		0	0	0	0		0	10.5				0		0	0	36	0		1	1	0	0	0	0	0	0	0	0	0	0	1	0	0	0		0		0		6
101031	2018	1	21	0	0		0	0	0	0		0	7.8			1	1	1	1	0	37.5	1		1	1	0	0	0	0	0	0	0	0	1	0	0	0	0	0		0		0		25
101032	2018	1	20	1	0		0	0	0	1	2	0	5.8	66	12	1	0		0	0	36.8	0		1	1	0	0	0	0	1	0	0	0	0	0	1	0	0	0		0		0		14
101033	2018	1	18	0	0		0	0	0	0		0	10.7	70	15	0	1	0		0	36	0				0	0	0	0	0	0	1	0	0	1	1	0	0	1	1	0		0		14
101034	2018	3	39	1	0		0	0	0	0		0	9.4	90	12.4	1	0			0	36.4	0		1	0	0	0	0	0	1	0	0	0	1	0	1	0	0	1	1	1	1	0		7
101035	2018	2	30	1	0		0	0	0	0		0	9.9	72	11.8	1	0			0	36.4	1				0	0	0	0	0	0	0	0	0	0	0	0	0	1	1	1	0	0		9
101036	2018	0	8	1	0		0	0	0	0		0	4.8	59	11.5	1	0		0	0	36.8	0		0	0	0	0	0	0	0	0	0	0	1	0	1	0	0	0		1	0	0		24
101037	2018	2	24	0	0		0	0	0	0		0	9.4	85	12.5	0	0		0	0	36.8	0		1	1	0	0	0	0	0	0	0	0	1	1	1	0	0	1	0	0		0		12
101038	2018	2	26	1	0		0	0	0	0		0	7.4	80	11.6	1	0		1	0	36.4	0		1	0	0	0	0	0	0	0	0	0	1	0	1	0	0	1	1	0		0		34
101039	2014	1	20	0	0		0	0	0	0		0	6.6			1	1	1	1	0	37.7	0		1	1	0	1	0	0	1	0	1	0	1	0	1	0	0	1	1	1	0	1	6	8
101040	2014	2	27	0	0		0	0	0	0		0	6.9				1	0	1	0	37.5	1		1	1	0	0	0	0	0	0	1	1	1	0	1	0	0	0		1	1	1	3	6
101041	2014	2	25	0	0		0	0	0	0		0	7.9			1	1	0		0	37.2	0		1	1	0	1	1	0	1	0	1	1	0	1	0	0	0	1	1	1	1	1	6	7
101042	2014	0	11	0	0		0	0	0	0		1	8.4				1	0	1	0	37.9	0		1	1	1	0	0	0	1	0	0	1	0	0	1	1	1	1	0	1	1	1	3	3
101043	2018	0	5	0	0		0	0	0	0		0	4.5	66	12	0	0			0	37.3	0	1		0	0	0	0	0	1	0	0	0	1	1	0	1	1	0		1	1	1	0	17
101044	2014	1	14	0	0		0	0	0	1	2	1	6.4	63	12	1	1	0		0	39.5			0	1	0	0	0	0	1	0	1	0	1	0	1	1	1	1	1	1	1	1	6	9
101045	2018	2	27	1	0		0	0	0	0		0	4.3	57		0	0			0	37.7	0	1		0	1	0	1	0	0	0	0	0	1	0	1	1	1	0		1	1	1	12	1
101046	2014	0	2	1	0		0	0	0	0		1	3.2	50		1	0			0	37.8	0	1		0	1	0	0	0	1	0	0	1	1	0	0	1	1	0		1	1	1	6	0
101047	2016	0	6	1	0		0	0	0	0		1	5.6	69	12.5	0	0			0	38	0		0	1	1	0	0	0	1	0	0	0	1	0	1	1	1	1	0	1	1	1	6	1
101048	2018	0	7	1	0		0	0	0	0		0	4.9	64	10	1	1	0		0	36.5			1	1	0	0	0	0	1	0	0	0	0	1	0	0	0	0		1	0	0		5
101049	2018	0	11	1	0		0	0	0	1	2	1	7.4	78	11.5	0	1	2	1	0	36.2					1	0	0	0	0	0	1	1	1	0	1	1	1	1	0	1	1	0		32
101050	2018	1	14	1	0		0	0	0	0		0	6.6	70	12	1	0			0	36.5	0				0	0	0	0	0	0	0	0	1	0	1	0	0	1	1	1	0	0		13
101051	2018	1	13	1	0		0	0	0	0		0	6.1	69	11	1	0		1	0	36.1	1		0	1	0	0	1	0	1	0	0	0	0	1	1	0	0	0		0	1	0		35
101052	2018	0	10	0	0		0	0	0	0		0	8.4	73	14.5	0	1	1		0	36	0		0	1	1	0	0	0	0	0	0	0	1	0	1	0	1	0		1	0	0		10
101053	2018	2	24	0	0		0	0	0	1	2	0	6				0		0	0	36.7	0		1	1	0	0	0	0	0	0	0	0	1	0	1	0	0	1	1	0		0		4
101054	2018	2	34	1	0		0	0	0	1	3	0	5.7	81	10.4	0	0			0	36			0	0	0	0	0	0	0	0	0	0	1	0	1	0	0	0		1	0	0		32
101055	2015	1	13	1	0		0	0	0	0		0	6	67			0		0	0	36.3	0		0	1	1	1	1	0	1	0	0	0	0	0	1	0	0	1	1	1	0	0		6
101056	2018	1	21	1	0		0	0	0	1	2	1	5.5				0			0	37					0	0	1	0	1	0	0	1	1	0	0	1	1	0		0		1	6	0
101057	2018	0	9	1	0		0	0	0	0		1	7.4	70	15	0	1	2		0	38	0				1	0	0	0	1	0	0	0	1	0	0	1	1	0		1	1	1	6	3
101058	2018	0	6	0	0		0	0	0	0		0					0		0	0	36	0	1		1	1	0	0	0	1	0	0	0	1	0	0	1	1	0		1	1	1	6	4
101059	2015	0	2	1	0		0	0	0	0		0	3.2	59		1	0		0	0	36	0	0		0	0	0	0	0	0	0	0	0	0	0	1	0	0	0		0		0		29
101060	2018	2	25	1	0		0	0	0	0		0	7.6	80	12	1	1	0		0	38.5	0				0	0	0	0	0	0	0	0	1	0	1	1	0	0	1	1	1	1	6	0
101061	2015	1	15	0	0		0	0	0	0		0	6	73	10	0	0		1	0		0		1	1	0	0	0	0	0	0	1	0	1	1	1	1	0	0		1	0	0		5
101062	2017	1	23	1	0		0	0	0	0		0	6.2	67	11	0	1	0	0	0	36.6	1				1	0	1	0	1	0	0	0	1	1	1	0	0	0		1	0	1	6	7
101063	2017	0	10	1	0		0	0	0	0		0	5.5	76	10.5	1	0		1	0	36.7					0	0	0	0	0	0	1	0	1	0	1	0	0	1	0	1	0	1	6	29
101064	2015	1	13	0	0		0	0	0	0		0	6.3	68			1	0	1	0	36.2	1		1	1	1	0	0	0	1	0	1	0	1	1	1	1	0	1	0	1	2	0		28
101065	2015	2	24	0	0		0	0	0	0		0	9.6	86			0		0	0	36.4	0		1	1	0	0	0	0	0	0	0	0	1	0	1	0	0	1	0	1	2	0		7
101066	2018	1	13	0	0		0	0	0	0		0	6.3	70	10.5	1	0		0	0	36	0				0	0	0	0	1	0	1	0	0	0	1	1	1	0		1	1	1	6	1
101067	2018	0	3	0	0		0	0	0	0		1	3.7		11.5		0		1	0	36.9		1		0	0	0	0	0	0	0	0	0	0	0	1	1	1	0		1	2	1	6	20
101068	2015	0	9	1	0		0	0	0	0		0	7.7	63.8	14	0	1	0	1	0	36.9	0		1	1	0	0	0	0	1	0	0	0	0	1	1	0	0	1	1	1	0	0		12
101069	2014	0	10	1	0		0	0	0	0		0	6.9			0	0			0	38			0	1	1	1	1	0	0	0	0	0	1	0	1	1	1	1	0	1	2	1	6	14
101070	2014	0	8	1	0		0	0	0	0		0	5.4				0		1	0	37.2	0		1	1	1	0	0	0	1	0	1	1	0	1	1	1	1	1	0	1	1	1	6	3
101071	2014	1	19	0	0		0	0	0	0		0	4.1	70	11.5	0	0		1	0	37	1		0	1	1	1	0	0	1	0	1	0	1	1	1	1	1	1	1	1	1	1	6	4
101072	2014	1	22	0	0		0	0	0	0		1	8.5	77		0	0		1	0	36			1	1	1	0	0	0	1	0	0	1	0	0	0	1	0	1	1	1	1	1	6	11
101073	2014	0	9	1	0		0	0	0	0		0	7.9				1	0	1	0	37.5	0		1	1	0	0	0	0	1	0	0	1	1	0	1	0	0	1	0	1	0	1	6	1
101074	2014	0	9	1	0		0	0	0	0		0	6.6				1	0	1	0	38.3	1		1	1	0	0	0	0	1	0	0	1	1	0	1	1	1	1	0	1	1	1	2	3
101075	2016	3	45	0	0		0	0	0	0		0					0			0						0	0	0	0	1	0	0	1	1	0	0	0	0	0		0		1	0	0
101076	2016	4	55	0	0		0	0	0	0		1	8.4	76	8.5	1	0			0						0	1	0	0	0	0	0	0	1	1	0	0	0	0		0		1	6	6
101077	2016	1	21	1	0		0	0	0	1	2	1	6.4				0			0						0	1	1	0	0	0	0	0	1	0	0	0	0	0		0		1	4	14
101078	2016	0	8	0	0		0	0	0	0		0	6	44	11	1	1	0		0						0	1	0	0	1	0	0	0	0	1	1	1	0	0		0		1	8	0
101079	2014	0	8	0	0		0	0	0	0		0	5.7				0			0						0	1	0	0	1	0	1	1	1	0	0	0	0	0		0		1	6	9
101080	2016	1	21	1	0		0	0	0	0		0	7.9	71	12.5	0	1	2	1	0						1	0	0	0	1	0	0	1	0	1	0	0	0	0		0		1	3	5
101081	2014	1	15	1	0		0	0	0	0		0	6.9	75			0			0						1	0	0	0	1	0	0	1	0	1	0	0	0	0		0		1	0	1
101082	2014	1	19	1	0		0	0	0	0		0	9.6				1	1		0						1	1	1	0	1	0	0	0	0	0	0	0	0	0		0		1	6	5
101083	2015	0	7	1	0		0	0	0	0		3	4.1				0			0	36	0				1	0	0	0	1	0	0	0	0	0	0	0	0	1	2	0		1	6	0
101084	2015	2	24	0	0		0	0	0	0		0	6.6	75	10	1	0			0						0	0	0	0	0	0	0	1	1	0	0	0	0	0		0		1	6	1
101085	2014	1	13	0	0		0	0	0	0		0	4.7				0			0		0				0	1	0	0	1	0	0	0	1	0	0	0	0	0		0		1	6	15
101086	2014	1	13	0	0		0	0	0	0		0	6.8				0			0		0				0	1	1	0	1	0	1	0	1	0	0	0	0	0		0		1	3	15
101087	2016	0	6	1	0		0	0	0	0		0	4.3	56	10	1	0			0						1	1	1	0	1	0	0	0	0	0	1	0	0	0		0		1	14	18
101088	2016	2	27	1	0		0	0	0	0		0	11		13.5		0			0						0	0	0	0	0	0	0	0	0	0	0	0	0	0		0		1	0	10
101089	2015	0	6	0	0		0	0	0	1	2	1	7				0			0						0	0	1	0	0	0	0	0	1	0	0	0	0	0		0		1	9	1
101090	2017	1	23	1	0		0	0	0	0		0	6.2				0			0						1	1	1	0	0	0	0	0	1	1	0	0	0	0		0		1	10	7
101091	2017	2	30	1	0		0	0	0	1	2	0	6.5		10.3	1	0			0						0	1	1	0	1	0	0	0	0	1	0	0	0	0		0		1	6	10
101092	2017	2	24	1	0		0	0	0	0		0	6.5				0			0						0	0	0	0	1	0	0	0	1	0	0	0	0	0		0		1	9	18
101093	2017	0	7	0	0		0	0	0	0		0	4.3				1	1		0	37.4	0		0	0	1	0	0	0	1	0	0	0	0	1	0	1	1	0		1	1	1	13	3
101094	2017	0	7	1	0		0	0	0	0		0	4.6	61		1	0			0	40					1	0	0	0	1	0	0	0	1	1	0	1	1	0		1	1	1	0	0
101095	2017	1	17	1	0		0	0	0	0		0					0			0		1				1	1	1	0	1	0	0	0	1	1	0	0	0	1	0	1	2	1	9	5
101096	2017	1	21	1	0		0	0	0	1	2	0	4.8				0			0	38					0	0	0	0	0	0	1	0	1	0	0	1	1	0		0		1	6	0
101097	2017	0	11	0	0		0	0	0	0		0	8.6	63	13	0	1	0	1	0	36	0		1	1	1	0	0	0	1	0	0	0	0	1	1	1	1	1	1	1	2	0		13
101098	2017	1	14	1	0		0	0	0	0		0	6.9	75	13	0	0		0	0	35.7	1				0	1	0	0	1	0	0	0	1	0	1	0	0	1	2	0		0		10
101099	2017	1	15	1	0		0	0	0	0		0	6.4	70	12.4	0	0			0	37.1	0		0	1	0	0	1	0	0	1	1	0	0	0	1	1	1	0		1	1	0		16
101100	2017	1	13	0	0		0	0	0	1	2	0	7.6	71	14.1	0	1	0	1	0	37	0		0	1	0	0	0	0	1	0	0	0	0	0	1	0	0	0		1	0	0		5
101101	2017	1	20	1	0		0	0	0	0		1	7.1	71		0	0		0	0	37	1		1	1	0	0	0	0	0	0	0	0	1	0	1	0	0	0		0		0		11
101102	2017	1	13	0	0		0	0	0	0		0	8.3	65	12.5	1	1	1	0	0	38.4	1		1	1	1	0	0	0	1	0	1	0	0	0	1	0	0	1	0	1	0	0		10
101103	2017	1	20	0	0		0	0	0	0		0	7.9	69		0	0			0	35.5	1		1	1	0	0	0	0	1	0	0	0	1	0	1	0	1	1	0	1	1	0		7
101104	2017	1	21	0	0		0	0	0	0		0	8.6	80		0	1	0	1	0	36.2	0		1	1	0	0	0	0	0	0	0	0	0	0	1	0	0	1	1	1	0	0		11
101105	2015	3	36	1	0		0	0	0	0		0	7.9		11.2		0		0	0	36.8			1	0	1	0	0	0	1	0	0	0	0	0	1	0	0	1	1	1	1	0		9
101106	2016	0	4	0	0		0	0	0	0		0	4.5			0	0			0	36.5	0	1		0	0	0	0	0	1	0	0	0	0	0	0	0	0	0		1	0	0		6
101107	2017	1	15	0	0		0	0	0	0		0	8.7			1	0		1	0	37	0		0	0	0	0	0	0	1	0	0	0	0	1	0	0	0	1	1	1	0	0		20
101108	2017	1	18	0	0		0	0	0	0		0	5.6				0		0	0	39	0		0	1	0	0	0	0	1	0	0	0	1	0	1	0	0	1	0	1	2	0		17
101109	2016	1	16	1	0		0	0	0	0		0	5.1	61	13	0	0		0	0	36.7	1		0	1	0	0	0	0	1	0	0	0	1	0	1	0	0	0		1	1	0		14
101110	2016	2	25	1	0		0	0	0	0		1	7.6	78	10	1	0		1	0	36.6			1	0	1	0	0	0	1	0	0	0	1	0	1	0	0	1	1	1	1	0		12
101111	2016	1	14	1	0		0	0	0	0		0	5.2	71	13.5	1	1	1	0	0	36	0		0	0	0	0	0	0	1	0	0	0	1	1	1	0	0	1	1	0		0		9
101112	2015	0	10	0	0		0	0	0	0		0	7.4	74		0	0		0	0	36.8			0	1	0	0	0	0	1	0	0	0	1	0	0	0	0	0		1	2	0		14
101113	2017	1	23	1	0		0	0	0	0		0	6.5		12	0	0		1	0	37.3	1		1	1	0	0	0	0	0	0	0	0	1	1	1	0	0	0		1	2	0		14
101114	2016	1	22	0	0		0	0	0	1	2	0	6.4	71	11	0	1	0	1	0	36.2	0		1	1	0	0	0	0	1	0	1	0	0	0	1	0	0	0		1	1	0		7
101115	2016	1	16	1	0		0	0	0	0		1	7				0		0	0	36	0				0	0	0	0	0	0	1	0	1	0	1	1	1	0		1	1	0		18
101116	2015	0	11	0	0		0	0	0	0		0	7.3			0	1	0	1	0	36.5	1				0	0	0	0	1	0	0	0	1	0	0	0	0	0		1	1	0		9
101117	2016	1	22	1	0		0	0	0	1	2	0	6.6	72	12.5	0	0		1	0	36.5	1		1	1	0	0	0	0	1	0	0	0	1	0	1	0	0	0		1	2	0		8
101118	2016	0	8	0	0		0	0	0	0		1	6	65	11.6	0	0			0	36.6			1	1	0	0	0	0	1	0	0	0	0	1	1	1	1	0		1	1	0		26
101119	2015	1	17	0	0		0	0	0	0		0	7			1	0		1	0	36.2	0		1	1	0	0	0	0	0	0	0	0	0	1	1	0	0	1	1	1	1	0		5
101120	2016	1	12	0	0		0	0	0	0		0	5.5	65		1	0		0	0	37	1		0	1	0	0	0	0	1	0	1	0	0	0	1	1	0	1	1	1	1	0		11
101121	2016	0	4	1	0		0	0	0	0		0	6.6	75	13	1	1	0	1	0	36.4	1		0	1	0	0	0	0	0	0	0	0	1	0	1	0	0	1	2	1	0	0		22
101122	2017	1	15	0	0		0	0	0	0		0	10	82	13	0	1	1	0	0	38	0		0	0	0	0	0	0	1	0	0	0	1	0	1	0	0	1	1	1	0	0		11
101123	2016	3	36	1	0		0	0	0	0		0	10.7			0	1	2	1	0	37	1				0	0	0	0	1	0	0	0	0	0	1	0	0	1	1	1	1	0		10
101124	2016	1	21	0	0		0	0	0	0		0	8.4		11.5	0	0		1	0	36.1	0				0	0	0	0	1	0	0	0	0	0	1	0	0	1	1	1	0	0		4
101125	2016	1	17	1	0		0	0	0	0		0	8.3		11		1	0		0	37			1	1	0	0	0	0	0	0	0	0	0	0	1	0	0	1	0	0		0		11
101126	2016	1	16	0	0		0	0	0	0		0	7.2	75	12	0	0		0	0	37.5	0		1	1	0	0	0	0	0	0	0	0	1	0	0	0	0	0		0		0		56
101127	2016	1	23	1	0		0	0	0	1	2	0	7.6		12.5		0		0	0	37	1		1	1	0	0	1	0	0	0	0	0	1	0	1	0	0	1	1	1	1	0		10
101128	2017	2	31	1	0		0	0	0	1	3	0	6.4	67	13	1	0		0	0	37	1		1	1	0	1	0	0	0	0	0	0	1	0	1	0	0	1	1	1	0	0		45
101129	2015	0	7	0	0		0	0	0	0		0	6.3	58	10.5	0	0		1	0	39	1		0	1	0	0	0	0	1	0	0	0	1	1	1	0	0	1	0	1	1	0		7
101130	2015	0	8	1	0		0	0	0	0		0	6.4				0		1	0	37	0		0	1	1	0	1	0	1	0	0	0	0	0	1	0	0	1	1	1	0	0		22
101131	2016	1	16	0	0		0	0	0	0		0	7.1	61	12.5	0	0		1	0	37.1	0		0	1	0	0	0	0	1	0	0	0	1	0	1	1	1	1	1	1	2	0		14
101132	2015	0	4	1	0		0	0	0	0		0	4.6	65		1	0			0	36.3	1		1	1	0	0	0	0	0	0	0	0	1	0	0	0	0	0	1	1	1	0		38
102001	2014	0	3	0	0		0	1	0	0		1	4.5			0	0			0	36.9		1		0	1	0	0	0	1	0	0	0	0	1	1	1	1	1	2	1	2	0		27
102002	2014	2	25	1	0		0	1	0	1	2	0	7	70		1	0			0	38	1				0	0	0	0	1	0	0	0	0	0	1	0	0	1	0	1	0	0		14
102003	2014	2	28	1	0		0	1	0	0		0	9.3				1	0	1	0	36.5	1				0	0	0	0	1	0	0	0	0	0	1	0	0	1	1	1	1	0		2
102004	2014	1	12	1	0		0	1	0	1	2	0	7	84	13	0	0			0	37	1		1	1	0	0	0	0	0	0	0	0	1	0	1	0	0	0		1	0	0		13
102005	2014	0	10	1	0		0	1	0	1	2	0	8			0	1	0		0	36	1		1	1	0	0	0	0	1	0	0	0	0	0	1	0	0	1	0	1	0	0		12
102006	2014	1	12	1	0		0	1	0	0		0	7.5		14	0	0		0	0	36.5	1		1	1	0	0	0	0	0	0	0	0	0	0	0	0	0	1	0	1	0	0		13
102007	2014	0	2	0	0		0	1	0	0		0	7.1	73		0	1	0	1	0	37	0	1		1	0	0	0	0	1	0	0	0	1	0	1	1	0	1	1	1	2	0		19
102008	2014	1	16	0	0		0	1	0	0		0	5.1	69		1	0		1	0	38	0		0	1	0	0	0	0	1	1	1	1	0	1	1	0	0	1	1	1	2	0		50
102009	2014	1	16	1	0		0	1	0	0		0	6			1	0		0	0	36.4			1	1	0	1	1	0	0	0	0	0	0	0	1	0	0	0		0		0		14
102010	2014	0	9	1	0		0	1	0	0		0	6.8				0		0	0	36.3	0		0	1	1	0	0	0	1	0	0	0	0	0	1	0	0	0		1	1	0		6
102011	2014	0	10	1	0		0	1	0	1	2	0	5.1	67		1	0		1	0	35.8	1		1	1	1	0	0	0	1	0	0	0	0	0	1	0	0	1	0	1	1	0		32
102012	2014	1	12	0	0		0	1	0	0		0	9				1	1	0	0	36	0		0		0	0	0	0	1	0	0	0	0	0	0	0	0	1	1	0		0		3
102013	2014	2	26	0	0		0	1	0	1	2	0	5.6	67	11	0	1	0	1	0	36.9	0				1	0	0	0	1	0	0	0	0	0	1	0	0	1	0	1	1	0		7
102014	2014	1	18	1	0		0	1	0	0		0	6.1	72	11.5	0	0		0	0	36.4					0	0	0	0	1	0	0	0	1	0	1	0	0	1	1	1	1	0		19
102015	2014	1	16	1	0		0	1	0	0		0	7.9	73.5	10.5	0	1	1	1	0	36.5	0		0	1	0	0	0	0	1	0	0	0	1	0	1	0	0	1	1	1	2	0		24
102016	2014	0	10	0	0		0	1	0	0		0	7.5		15.5	0	1	0	0	0	37.8	1		0	1	1	0	0	0	1	0	0	0	1	0	0	0	0	1	1	1	1	0		9
102017	2014	1	12	1	0		0	1	0	0		0	5	70		1	0		1	0		0		1	1	0	1	1	0	1	0	0	0	0	0	0	0	0	0		0		0		21
102018	2014	0	8	0	0		0	1	0	0		0	7.2	73	12	0	0			0	36			0	0	0	0	0	0	1	0	0	0	1	0	1	0	0	0		1	0	0		26
102019	2014	0	11	0	0		0	1	0	0		0	6	73	12	1	1	0	1	0	36	0		0	1	0	0	0	0	1	0	0	0	0	0	1	0	0	1	1	1	0	0		41
102020	2014	0	10	0	0		0	1	0	1	2	0	7.5	67	11	1	0		1	0	37.2	0		0	0	1	0	0	0	1	0	0	0	0	1	1	0	0	1	0	1	2	0		7
102021	2014	1	13	1	0		0	1	0	0		0	8				1	2	1	0	36	0		0	1	1	0	0	0	1	0	1	0	0	1	1	0	0	1	0	1	1	0		26
102022	2017	2	29	1	0		0	1	0	0		0	4	79	10.8	1	0			0	37.5					0	1	0	0	1	0	1	0	1	0	1	1	1	0		1	1	0		43
102023	2017	1	12	1	0		0	1	0	0		0	3.7	64	9.5	1	0			0	36.3	1		1	1	0	0	0	0	0	0	0	0	1	0	1	0	0	1	2	1	0	0		15
102024	2018	0	10	0	0		0	1	0	0		0	6.3	69	12	1	0		1	0	36.5			0	0	0	0	0	0	0	0	1	0	0	0	1	0	0	1	0	0		0		28
102025	2018	0	10	1	0		0	1	0	0		0	6.1	66	11.2	0	1	0	1	0	38					0	0	1	0	1	0	0	0	1	1	0	0	0	1	0	1	2	0		27
102026	2017	1	12	0	0		0	1	0	0		0	5.4	55	11	0	0			0	36.9			0	0	1	0	0	0	1	0	0	0	1	0	1	0	1	1	0	0		0		14
102027	2018	1	17	1	0		0	1	0	0		0	7.3	70	14	0	1	2	1	0	36.6	0		1	1	0	0	0	0	1	0	0	0	1	0	1	0	1	0		1	2	0		4
102028	2018	0	3	0	0		0	1	0	0		0	3.7	51		0	0			0	36.5	1	0		0	0	0	0	0	0	0	0	0	0	0	1	0	0	0		0		0		16
102029	2018	0	10	0	0		0	1	0	0		0	5	62	10	1	0		1	0	36.2			0	1	0	0	0	0	1	0	0	0	1	0	1	0	0	0		0		0		12
102030	2018	1	19	1	0		0	1	0	0		0	7.4	76.5	12.2	0	1	2	1	0	36.4	1		1	1	0	0	0	0	0	0	0	0	0	0	1	0	0	0		1	2	0		30
102031	2018	1	18	1	0		0	1	0	0		0	9	84	14	0	0			0		1		0	0	0	0	0	0	0	0	0	0	0	0	1	0	0	0		0		0		3
102032	2018	3	39	1	0		0	1	0	0		0	7.3	74	13	0	0		1	0	36.5	0		1	0	0	0	0	0	1	0	0	0	1	0	0	0	0	0		0		0		12
102033	2018	0	10	0	0		0	1	0	1	2	0	7	70	10.8	0	0			0		1		0	0	0	0	0	0	1	0	1	0	1	0	1	0	0	1	0	1	0	0		13
102034	2018	1	20	0	0		0	1	0	0		0	8	77		0	0		1	0	36.4	0		1	1	0	0	0	0	1	0	1	0	0	0	1	0	0	1	1	1	0	0		10
102035	2017	1	15	0	0		0	1	0	0		0	6.2	73	10.1	1	0			0	36.6	0		1	1	0	0	0	0	1	0	0	0	0	1	1	0	0	1	1	0		0		18
102036	2017	0	10	1	0		0	1	0	0		0	5.8	75	10.5	1	1	0	0	0	36.5	0		1	1	0	0	0	0	0	0	1	0	1	0	1	0	0	1	2	0		0		19
102037	2018	1	13	0	0		0	1	0	1	3	0	5.5	73	11.5	1	1	0	1	0	36.5	0		1	1	0	0	0	0	0	0	0	0	1	1	1	0	0	1	1	1	2	0		20
102038	2014	3	39	1	0		0	1	0	0		0	5.7				1	1	1	0	38.5	1		1	0	0	0	0	0	0	0	0	0	1	1	0	0	0	0		0		0		5
102039	2014	0	7	1	0		0	1	0	0		0	5.3	60		1	1	1		0				0	0	0	0	0	0	0	0	0	0	1	0	1	0	0	1	0	1	2	0		41
102040	2014	0	6	0	0		0	1	0	0		0	6				1	0	0	0		0		0	0	0	0	0	0	1	0	0	0	0	1	1	0	0	0		1	0	0		28
102041	2016	0	11	1	0		0	1	0	0		0	7.4			0	1	0	1	0	36.5	0		0	0	0	0	0	0	1	0	0	0	0	0	1	0	0	1	0	0		0		14
102042	2015	0	4	1	0		0	1	0	0		0	5		10	1	1	1	1	0	37	0		1	1	0	0	0	0	1	0	0	0	0	0	1	0	0	0		1	0	0		29
102043	2018	3	37	0	0		0	1	0	0		0					0		0	0	37.2	1				0	0	0	0	1	0	0	0	1	0	0	0	0	0		1	0	0		13
102044	2016	1	12	0	0		0	1	0	0		0	7.5	73	12.5	0	1	0	0	0	37	0		1	1	0	0	0	0	0	0	0	0	0	0	0	0	0	1	1	0		0		2
102045	2016	0	10	0	0		0	1	0	0		0	7.2	73	11.4	1	1	1	1	0	35.9	1				0	0	0	0	1	0	0	0	1	0	1	0	0	0		1	1	0		13
102046	2016	0	9	1	0		0	1	0	0		0	5.5	63	9.8	0	1	2	1	0	37.2	1		1	1	0	1	0	0	0	0	0	0	1	0	1	0	0	1	0	0		0		3
102047	2016	1	13	0	0		0	1	0	0		0	9.5	67	14.5	0	1	0	1	0	36.5	0		1	1	0	0	0	0	0	0	0	0	0	0	1	0	0	0		1	0	0		10
102048	2016	1	16	1	0		0	1	0	0		0	6.7	73	11.6	0	0		1	0	36.8	1		1	1	1	0	0	0	1	0	0	1	0	0	1	0	0	0		1	2	0		13
102049	2017	1	14	0	0		0	1	0	1	2	0	2.8	47	9.4	1	1	1	1	0	37	0	1		1	0	0	1	0	0	0	0	0	1	0	1	0	0	1	0	1	1	0		23
102050	2016	0	7	1	0		0	1	0	0		0	5.5				1	2	1	0	36	0		1	1	0	0	0	0	1	0	0	0	0	0	0	0	0	0		1	2	0		12
102051	2016	1	16	0	0		0	1	0	0		0	6.1		10		1	2	1	0	38	0		1	1	1	0	0	0	1	0	0	0	1	0	1	0	0	0		1	2	0		42
102052	2016	0	9	1	0		0	1	0	0		0	8.6	70	14.5	1	1	2	1	0	36.3	0				0	0	0	0	0	0	0	0	0	0	0	0	0	1	0	0		0		7
102053	2016	1	12	1	0		0	1	0	0		0	5.4	72	12	0	0			0	35.6	1				0	0	0	0	0	0	0	0	1	0	0	0	0	1	1	0		0		18
102054	2016	0	8	0	0		0	1	0	0		0	5.5	69	12.6	0	0		1	0	37.6	0				0	0	0	0	1	0	1	0	0	0	1	0	0	0		1	2	0		6
102055	2016	1	14	1	0		0	1	0	1	2	0	6	72.8	11	0	0		0	0	36	0				0	0	0	0	0	0	0	0	0	0	0	0	0	1	1	0		0		11
102056	2016	0	10	1	0		0	1	0	0		0	6.7	71	13.5	0	0		1	0	36.9	1				0	0	0	0	1	0	0	0	0	0	0	0	0	1	0	0		0		15
102057	2016	0	9	1	0		0	1	0	0		0	6.5	68	11.5	0	0		1	0	36.5	1		0	0	0	0	0	0	0	0	0	0	0	0	0	0	0	0		0		0		5
102058	2016	0	6	1	0		0	1	0	0		0	5.4	61	11	1	0		1	0	36	1		0	1	0	0	0	0	1	0	0	0	0	0	1	0	0	1	0	1	0	0		8
102059	2016	1	14	0	0		0	1	0	0		0	6.2	72	10.5	0	0		1	0	36.9	1		1	1	0	0	0	0	1	0	0	0	0	0	0	0	1	0		1	1	0		15
102060	2016	1	20	1	0		0	1	0	0		0	5.2	62	10.7	1	0		1	0	36.3	1		0	0	0	0	0	0	1	0	0	1	1	0	1	0	0	0		1	0	0		9
102061	2016	1	13	0	0		0	1	0	0		0	7.2	75	12	0	0		0	0	38	1				0	0	0	0	0	0	0	0	1	0	1	0	0	0		1	1	0		7
102062	2016	0	7	1	0		0	1	0	0		0					1	0	0	0						0	0	0	0	1	0	0	0	1	0	1	1	1	1	0	1	2	0		2
102063	2016	1	16	1	0		0	1	0	0		0	7.5	79	12.5	1	0		0	0	36.7	0		0	0	0	0	0	0	1	0	0	0	0	1	1	0	0	1	1	0		0		7
102064	2016	0	10	1	0		0	1	0	0		0	5.4	61	11.2	0	0		1	0	36.5	1		1	1	1	0	0	0	1	0	0	0	1	0	0	0	0	0		1	1	0		13
102065	2016	0	4	1	0		0	1	0	0		0	4.2	58	10.4	1	0		1	0	37	1		1	1	0	0	0	0	1	0	0	0	0	0	1	0	0	1	0	1	2	0		11
102066	2014	0	11	1	0		0	1	0	0		0	6.2			0	0		1	0						0	1	1	0	0	0	0	0	0	0	1	1	1	1	0	1	2	0		71
102067	2014	3	39	0	0		0	1	0	0		0	9	76	13	0	1	0	1	0	36.4	1		0	0	0	0	0	0	0	0	0	0	0	1	1	0	0	1	1	1	0	0		18
102068	2014	0	9	1	0		0	1	0	0		0	6	70	12	1	0		1	0		1		0	0	0	1	1	0	1	0	0	0	0	0	1	0	0	0		0		0		21
102069	2017	4	53	1	0		0	1	0	0		0					0		0	0	36.4	1		1	1	0	0	1	0	0	0	1	0	1	0	1	0	0	1	0	1	0	0		29
102070	2014	0	11	1	0		0	1	0	0		0	6.5		11.5	1	0		1	0		0		1	1	0	0	0	0	0	0	0	0	1	0	1	0	0	1	1	1	1	0		6
102071	2016	1	15	1	0		0	1	0	0		0	5.4	66	12.5	1	0			0	36	0				0	0	0	0	0	0	0	0	1	0	1	1	1	1	0	1	1	0		9
102072	2015	1	23	0	0		0	1	0	0		0	7.5	73	13	0	0		0	0	36	0		1	1	0	0	0	0	0	0	0	0	1	0	1	0	0	1	1	0		0		6
102073	2016	4	57	1	0		0	1	0	0		0	6.2	88	8	1	0		1	0	36	1				0	1	1	0	0	0	0	0	0	1	1	0	0	1	1	1	2	0		15
102074	2016	1	21	1	0		0	1	0	0		0	7.7	77	11.3	0	1	0	1	0	36.5	0		1	1	1	0	0	0	1	0	1	0	0	0	1	0	0	1	1	1	2	0		21
102075	2016	2	31	1	0		0	1	0	0		0	7.4	77.5		0	1	0		0	37.5	0		1	1	1	0	0	0	1	0	1	0	1	1	1	0	0	1	1	1	0	0		21
102076	2015	1	17	1	0		0	1	0	0		0	6.6	69	12.5	0	0		1	0	36.5	1		1	1	0	0	0	0	0	0	0	0	0	0	0	0	0	1	1	0		0		10
102077	2015	1	12	1	0		0	1	0	0		0	7.8		11.3		1	1	0	0	36			0	1	0	0	0	0	0	0	1	0	0	0	0	0	0	1	0	0		0		3
102078	2016	1	15	1	0		0	1	0	0		0	6.2		11.4	0	0		1	0	38.4	0		1	1	1	0	0	0	0	0	1	0	1	1	1	1	1	0		1	2	0		13
102079	2015	1	17	1	0		0	1	0	0		0	5.2	73	9.7	1	0		1	0	37	1		1	1	0	1	0	0	0	0	0	0	0	0	1	0	1	0		1	1	0		36
102080	2017	1	12	1	0		0	1	0	0		0	6.5	72	12	1	1	1	0	0	37.5	0		1	1	0	0	0	0	1	0	0	0	1	0	1	0	0	1	1	1	1	0		15
102081	2017	0	9	0	0		0	1	0	0		0	7.6	70	14	0	1	2	1	0	37	1		0	1	0	0	0	0	1	0	0	0	0	1	0	0	0	1	0	1	0	0		17
102082	2017	1	14	1	0		0	1	0	0		0	6.8	66	11.8	1	0		1	0	37.3	1		1	1	0	0	0	0	1	0	0	0	1	1	1	0	0	1	0	1	0	0		11
102083	2017	2	29	1	0		0	1	0	0		0	9	78	12.8	0	1	2	0	0	36	0				0	0	0	0	0	0	0	0	0	0	1	0	0	1	1	1	0	0		8
102084	2017	0	5	0	0		0	1	0	0		0	6.6	69	11.5	1	0		0	0	36	0		1	1	0	0	0	0	0	0	0	0	1	0	1	0	0	1	0	1	0	0		18
102085	2016	0	8	1	0		0	1	0	1	2	0	8	76	11	1	1	1	1	0	37.7	1		1	1	0	1	1	0	0	0	1	0	0	0	1	1	1	1	0	1	2	1	6	9
102086	2018	0	8	1	0		0	1	0	1	2	0	3.9	62	11	0	0		1	0	36.8	0		0	0	0	0	0	0	1	0	0	0	0	1	1	1	1	0		1	0	1	6	6
102087	2018	0	6	1	0		0	1	0	0		0	7.5	67	11.1	1	0		1	0	37.8	1		1	1	0	0	0	0	0	0	1	1	0	1	1	1	0	0		1	1	1	2	3
102088	2016	0	8	1	0		0	1	0	0		0	5.8	64	11.5	0	1	2	1	0	36.5	0		1	1	1	0	0	0	0	0	1	1	0	0	1	0	0	1	2	1	2	1	6	2
102089	2018	1	22	0	0		0	1	0	0		0	6.8	71	11.5	1	0		1	0	36.4	1		1	1	1	0	0	0	1	0	1	0	0	0	1	1	0	0		1	2	1	5	4
102090	2018	0	8	1	0		0	1	0	0		0	5.3	67	11	1	0		1	0	36.9	0				0	0	0	0	0	0	0	0	0	1	1	0	0	1	0	1	1	0		25
102091	2018	2	25	1	0		0	1	0	1	3	0	6.9	70	12.5	0	0		0	0	36.7	0				0	0	0	0	1	0	0	0	0	0	1	0	0	1	1	0		0		16
102092	2018	0	7	1	0		0	1	0	1	2	0	6.2	73	12.5	0	0		0	0	37	0		0	0	0	0	1	0	1	0	0	0	1	0	1	1	0	1	0	1	1	0		7
102093	2018	0	9	1	0		0	1	0	1	2	0	5.4	68	10.5	1	0		0	0	36.4	0		0	0	1	0	0	0	0	0	0	0	1	1	1	0	0	0		1	1	0		10
102094	2018	0	8	1	0		0	1	0	0		0	6	68	10.9	1	1	0	1	0	37.4	0		0	1	1	0	0	0	0	0	0	0	1	1	1	0	0	0		1	0	0		10
102095	2018	0	9	1	0		0	1	0	0		0	4.8	65	11.3	1	0		0	0	36.1	0		1	1	0	0	0	0	1	0	0	0	0	0	1	0	0	1	0	1	0	0		9
102096	2018	2	33	0	0		0	1	0	0		0					0		0	0	39	0		1	0	0	0	0	0	1	0	0	0	1	0	1	0	0	1	0	0		0		6
102097	2018	0	8	1	0		0	1	0	0		0	4.6				0		0	0	35.8	0		0	1	0	0	0	0	1	0	0	0	0	0	1	0	0	1	0	1	0	0		1
102098	2018	1	19	1	0		0	1	0	0		0	7	75	11.8	1	0		0	0	36	0		1	1	0	0	0	0	1	0	0	0	0	0	1	0	0	1	1	1	2	0		5
102099	2018	1	13	1	0		0	1	0	0		0	5.4	62	12	1	0		0	0	38.6	0		1	1	0	0	1	0	0	0	1	0	1	0	1	0	0	1	0	0		0		6
102100	2018	0	9	1	0		0	1	0	1	2	0	5	66	11.5	0	0		0	0	36.6	0				0	0	0	0	0	0	0	0	0	0	0	0	0	1	1	0		0		14
102101	2018	1	17	0	0		0	1	0	0		0	5.4	74	9.7	1	0		0	0	36.8	0		1	1	0	0	1	0	0	0	1	0	0	0	1	0	0	1	0	1	2	0		27
102102	2018	0	7	1	0		0	1	0	0		0	5.3	67	11.6	1	0		1	0	37.4	0		1	1	0	0	0	0	1	0	0	0	1	0	1	0	0	0		1	1	0		8
102103	2018	0	5	0	0		0	1	0	0		0	4.8	56	11	1	0		1	0	38	0		1	1	1	0	1	0	1	0	0	0	1	0	1	0	0	0		1	0	0		16
102104	2018	0	7	0	0		0	1	0	0		0	6	63	12.1	0	1	1	0	0	37.7	0		0	0	1	0	0	0	0	0	0	0	1	0	1	0	0	0		1	1	0		6
102105	2018	0	10	1	0		0	1	0	0		0	6.5	71	12.5	1	0		0	0	36.9	0		1	1	0	0	0	0	1	0	0	0	1	0	1	0	0	0		1	0	0		14
102106	2018	2	24	0	0		0	1	0	0		0	6.7	71	11.5	1	0		1	0	37.1	1		0	0	0	0	0	0	1	0	0	0	0	0	1	0	0	1	1	1	0	0		12
102107	2018	0	9	0	0		0	1	0	0		0	5.9	66	12	1	1	0	0	0	36.8	0		0	1	0	0	0	0	1	0	0	0	1	0	1	0	0	1	1	1	2	0		69
102108	2014	0	9	0	0		0	1	0	0		0	6.1	63	10.5	1	0		1	0	36.3	0		0	0	0	1	0	0	1	0	0	0	1	0	1	0	0	0		1	1	0		7
102109	2014	1	16	1	0		0	1	0	0		0	6.6	67	11.3	0	0		1	0	37	0		1	1	0	1	1	0	0	0	0	0	1	0	1	0	0	1	1	1	2	0		20
102110	2014	1	17	1	0		0	1	0	0		0	8.5	72	13.5	0	0		0	0		0				0	0	0	0	0	0	0	0	0	1	1	0	0	0		0		0		1
102111	2014	1	17	0	0		0	1	0	1	2	0	7.3	75	11.5	0	1	0	0	0	37.7	0		1	1	1	0	0	0	1	0	0	0	1	0	0	0	0	1	1	1	0	0		19
102112	2014	1	12	1	0		0	1	0	0		0	6.4			1	0		0	0	36.9	0		0	0	0	0	0	0	1	0	0	0	1	0	1	0	0	1	0	1	1	0		7
102113	2014	1	12	1	0		0	1	0	0		0	4.7			0	0		0	0	36.8	1		1	1	1	0	0	0	1	0	0	0	1	0	1	0	0	1	0	1	0	0		25
102114	2014	1	14	0	0		0	1	0	0		0	7	77	11.4	1	0		1	0	38	0		1	1	0	0	0	0	1	0	0	1	0	1	1	0	1	0		1	1	0		30
102115	2014	0	8	0	0		0	1	0	0		0	4.6				0		1	0	37.6	0				1	1	1	0	0	0	0	0	0	0	1	0	0	1	0	1	1	0		24
102116	2014	1	13	1	0		0	1	0	0		0	7	70	12	0	0		0	0	36.4	0		0	0	0	1	1	0	0	0	0	0	0	0	1	0	0	1	1	1	0	0		6
102117	2014	1	14	0	0		0	1	0	0		0	6	70	12.7	0	1	2	1	0	37	1		0	0	0	0	0	0	1	0	0	0	1	0	1	0	0	1	1	1	2	0		37
102118	2014	0	11	1	0		0	1	0	0		0	5.3	54	11	1	0		1	0	36.5	1				0	0	1	0	0	0	0	0	0	0	1	0	0	0		0		0		14
102119	2014	0	2	1	0		0	1	0	0		0	3	55		0	0		0	0	36.8	0	1		1	0	0	1	0	0	0	0	0	0	0	0	0	0	1	2	1	1	0		53
102120	2014	1	12	1	0		0	1	0	0		0	6.5	67	11.5	1	1	1	1	0	36.7	1		1	1	0	0	0	0	0	0	0	0	0	0	1	0	0	1	1	1	0	0		25
102121	2014	1	23	1	0		0	1	0	0		0	8.8			0	0		0	0	36.7	1		1	1	0	0	1	0	1	0	0	0	0	0	0	0	0	1	1	1	2	0		11
102122	2015	1	18	1	0		0	1	0	1	2	0	5.7			1	1	0	0	0	37.9	0		1	1	0	1	1	0	0	0	0	0	1	0	1	1	1	0		1	1	0		52
102123	2015	1	19	0	0		0	1	0	0		0	6.5				0		0	0	36	1		1	1	0	0	0	0	1	0	0	0	1	0	1	0	0	0		1	0	0		13
102124	2015	0	10	1	0		0	1	0	0		0	5.6			0	0		1	0	37.4	1		0	1	0	0	0	0	1	0	0	0	0	0	1	0	0	1	1	1	2	0		5
102125	2015	0	4	1	0		0	1	0	0		0	5.5	65	11	0	0		1	0	36.8	0		0	1	0	0	0	0	1	0	0	0	0	0	0	0	0	1	0	0		0		10
102126	2015	0	5	0	0		0	1	0	0		0	5.1	58	9.7	1	0		1	0	36.6	1		0	1	0	0	0	0	0	0	0	0	1	0	1	0	0	1	0	1	1	0		9
102127	2017	2	24	1	0		0	1	0	0		0	8.4	72	12.9	0	0		0	0	35.5	1		1	1	0	0	0	0	0	0	0	0	0	0	1	0	0	0		0		0		7
102128	2015	1	19	1	0		0	1	0	0		0	6			1	1	0	0	0	36.5	0		0	1	0	0	0	0	0	0	0	0	0	1	1	0	0	1	0	0		0		15
102129	2015	0	7	1	0		0	1	0	0		0	5.9			1	0		1	0	36.7	1				0	0	1	0	1	0	0	0	1	0	1	0	0	0		1	0	0		5
102130	2015	0	7	1	0		0	1	0	0		0	5.2	62	11.2	1	0		1	0	36.5	1		1	1	0	0	1	0	0	0	0	0	0	0	1	0	0	1	0	0		0		11
102131	2015	1	20	1	0		0	1	0	0		0	6.7	73	12	1	0		0	0	37	0		1	1	0	0	0	0	0	0	0	0	1	0	1	0	0	1	1	1	1	0		7
102132	2015	1	12	1	0		0	1	0	1	2	0	7	77	12.5	0	1	0	0	0	36.5	1				0	0	0	0	1	0	0	0	0	0	1	0	0	0		1	2	0		9
102133	2015	0	8	0	0		0	1	0	0		0	9	75	12	0	1	0	1	0	36.4	1		1	1	0	0	0	0	1	0	0	0	0	0	1	0	0	1	1	1	2	0		14
102134	2015	1	17	0	0		0	1	0	1	2	0	7.3		12.5	1	0		0	0	38.5	0		0	1	0	0	0	0	0	0	0	0	1	0	1	0	0	1	1	0		0		4
102135	2015	0	7	0	0		0	1	0	0		0	5.3	66	13	1	0		0	0	37	0				0	0	1	0	0	0	0	0	0	0	1	0	0	0		1	0	0		14
102136	2015	1	15	0	0		0	1	0	0		0	7.3	73	12	0	0		0	0		0		0	1	0	0	0	0	0	0	0	0	0	0	0	0	0	0		0		0		14
102137	2016	1	21	1	0		0	1	0	0		0	5.4		10.3	1	1	0	1	0	37.2	1		1	1	0	1	1	0	1	0	0	0	1	0	1	0	0	1	0	1	2	0		23
102138	2015	0	3	1	0		0	1	0	0		4	2.9	53	8	1	0			0	39	0	1		1	0	0	0	0	0	0	0	0	0	0	0	0	0	1	2	0		0		13
102139	2015	1	14	1	0		0	1	0	0		0	6.9	80	11.5	1	0		1	0	35.9	0		1	1	0	1	1	0	1	0	0	0	0	0	1	0	0	1	1	1	0	0		11
102140	2018	1	23	1	0		0	1	0	1	2	0	5.9		11.2		0		0	0	36.9	0		1	1	0	0	1	0	1	0	0	0	1	0	1	0	0	1	0	1	0	0		19
102141	2017	1	20	1	0		0	1	0	1	2	0	5.1			1	0		1	0	37	0		1	1	0	1	1	0	1	0	0	0	0	1	1	0	0	1	1	1	0	0		17
102142	2017	0	11	1	0		0	1	0	0		0	6.9	75	11	1	1	0	0	0	36.5	0		1	1	0	0	0	0	0	0	0	0	1	0	0	0	0	1	0	1	0	0		8
102143	2017	0	11	1	0		0	1	0	0		0	5.5	64	11.5	0	0		1	0	36.8	1		0	0	0	0	0	0	1	0	0	0	1	0	0	0	0	0		1	1	0		15
102144	2017	0	10	0	0		0	1	0	0		0	6.2	70	11.6	1	0		1	0	36.4	0		0	1	0	0	0	0	1	0	0	0	1	0	1	0	0	0		1	0	0		11
102145	2017	1	19	0	0		0	1	0	0		0	8	76	12.7	0	1	2	1	0	36.9	0		1	1	0	0	0	0	0	0	0	0	1	1	1	0	0	1	1	1	0	0		14
102146	2017	0	10	1	0		0	1	0	0		0	7.1	74	13.5	1	0		1	0	37.5	0		1	1	0	0	0	0	1	0	0	0	0	0	1	0	0	1	0	1	2	0		7
102147	2017	0	4	1	0		0	1	0	0		0	3.2	49	11	0	0			0	36	0	1		0	0	0	0	0	1	0	0	0	0	0	0	0	0	0		1	1	0		18
102148	2018	1	22	1	0		0	1	0	0		0	7.9	82	11	1	0		1	0	36.7	0		1	1	1	1	1	0	1	0	0	0	0	0	0	1	1	0		1	1	1	4	0
102149	2018	2	26	1	0		0	1	0	0		0	5.4	64	11.4	1	0		1	0	39	1		1	1	0	0	0	0	1	0	0	1	1	0	1	1	1	1	1	1	0	1	6	4
102150	2018	1	15	0	0		0	1	0	0		0	6.3	72	10.9	1	0		1	0	37.9	1		0	1	1	1	1	0	1	0	0	0	1	1	1	1	1	1	1	0		1	4	31
102151	2017	1	20	0	0		0	1	0	0		0	6.7	70	11.3	0	1	0	0	0	37	0		0	1	0	0	1	0	1	0	1	1	0	0	0	1	0	0		0		1	3	1
102152	2017	3	40	1	0		0	1	0	1	3	0	8.4	72	11.1	1	0		1	0	37	0		1	1	0	1	0	0	1	0	0	0	1	0	0	0	1	0		1	1	1	8	1
102153	2017	0	6	0	0		0	1	0	0		0	5.2	63	11.7	1	0		1	0	40	0		1	1	1	0	0	0	1	0	0	0	1	1	1	1	1	0		1	2	1	8	10
102154	2017	0	9	0	0		0	1	0	1	2	0	4.7	61	10.5	1	1	1	0	0	38.3	1		1	1	0	1	0	0	1	0	1	1	0	0	0	0	0	0		0		1	6	0
102155	2016	1	12	0	0		0	1	0	0		0	6.9	69	12	0	1	1	1	0	40.1	0		1	1	1	0	0	0	0	0	1	0	1	1	1	0	0	1	1	0		1	8	6
102156	2016	4	58	1	0		0	1	0	1	2	0	12.5		10.4		1	2	1	0	36.9			1	0	0	1	1	0	1	0	0	0	0	1	1	1	0	1	1	1	2	1	8	12
102157	2016	1	15	1	0		0	1	0	1	2	0	5.5	67	10.5	1	0		1	0	36.8	0		1	1	0	0	0	0	0	0	1	1	1	0	0	1	0	1	0	1	0	1	9	20
102158	2016	0	7	1	0		0	1	0	0		0	5.2	61	11	1	0		1	0	37.6	1		0	1	1	0	0	0	1	0	0	1	1	0	1	1	1	0		1	1	1	6	6
102159	2016	0	7	1	0		0	1	0	0		0	5.9		12	1	0		1	0	38	0		1	1	1	0	1	0	1	0	0	1	1	0	1	1	1	0		1	1	1	9	2
102160	2016	1	16	1	0		0	1	0	1	2	0	4.3		10.8		0		1	0	38	1		0	1	1	0	1	0	1	0	0	1	1	1	0	1	0	0		1	1	1	6	0
102161	2015	1	19	1	0		0	1	0	0		0	7.9		11.4	1	0		1	0	36	1		1	1	1	0	1	0	1	0	0	0	1	0	1	0	0	1	1	1	2	1	6	9
102162	2015	1	16	0	0		0	1	0	0		0	7.7	74	11.2	0	1	1	1	0	36.6	0		0	1	0	0	0	0	1	0	1	0	1	0	1	0	0	1	0	1	0	1	0	6
102163	2015	0	10	0	0		0	1	0	1	2	0	4	59	9.7	1	0		1	0	38	0		0	1	1	0	0	0	0	0	1	1	1	0	0	0	0	1	0	1	2	1	6	10
102164	2015	1	17	1	0		0	1	0	0		0	6.2		11.2		0		1	0	37.2	1		1	1	1	1	1	0	0	0	1	0	0	0	0	1	1	0		1	1	1	6	4
102165	2015	1	22	1	0		0	1	0	0		0	5.9		11	1	0		1	0	39.2	0		1	1	1	0	1	0	1	0	1	1	0	0	0	1	0	0		1	0	1	6	0
102166	2015	1	14	1	0		0	1	0	0	3	0	7.9	74	12	0	1	1	1	0	37.7	0		1	1	0	1	1	0	0	0	1	0	1	0	1	1	0	0		1	2	1	4	5
102167	2015	1	18	0	0		0	1	0	0		0	6.4	74	10.1	1	0		1	0	36.9	1		1	1	0	1	1	0	0	0	1	0	1	0	1	1	0	1	1	1	2	1	9	3
102168	2014	1	16	0	0		0	1	0	0		0	5.9		10.2	1	1	0	1	0	37.3	1		0	1	0	0	1	0	1	0	1	1	0	0	0	1	1	1	0	1	2	1	6	2
102169	2014	0	7	1	0		0	1	0	0		0	6.6		9.7		0		1	0	36.5	1		0	1	1	1	0	0	1	0	0	0	0	0	1	0	0	1	0	1	0	1	0	1
102170	2014	0	9	0	0		0	1	0	0		0	4.2	66	11.3	1	1	0	1	0	39	0		1	1	1	0	0	0	1	0	0	0	0	1	1	1	1	0		1	2	1	6	1
102171	2014	1	12	1	0		0	1	0	0		0	6.7	71	10.9	1	1	1	0	0	37	0		1	1	1	0	0	0	1	0	0	0	1	0	0	1	0	0		1	2	1	9	5
102172	2014	1	15	1	0		0	1	0	0		0	7.2	77	11.4	0	1	1	1	0	41	1		1	1	1	0	0	0	1	0	0	0	0	0	1	0	0	1	1	1	0	1	0	6
102173	2014	0	11	0	0		0	1	0	0		0	5		11	1	0		1	0	39.4	0		1	1	0	1	0	0	0	0	0	0	1	1	0	0	0	0		1	0	1	6	1
102174	2014	0	8	1	0		0	1	0	0		0	5	65	10.7	1	0		0	0	36.7	1		0	1	0	0	0	0	1	0	0	0	0	0	1	0	0	1	0	1	0	1	6	3
102175	2014	0	6	1	0		0	1	0	0		0	4		11.2		1	2	1	0	36.9	1		1	1	0	0	0	0	0	0	1	0	1	0	1	1	1	1	0	1	1	1	6	19
102176	2014	1	12	0	0		0	1	0	0		0	5.7		10.1	1	0		0	0	37.7	1		1	1	0	0	0	0	1	0	0	1	0	0	1	0	0	0		0		1	6	21
102177	2014	1	18	1	0		0	1	0	1	2	0	5.6		11		1	2	1	0	38.4	1		0	1	0	0	1	0	1	0	0	0	0	0	1	1	1	1	0	1	2	1	0	23
103001	2016	1	12	0	0		0	2	1	0		0	6.8				1	1	0	0	36.2	0		1	1	0	0	0	0	0	0	1	0	1	0	1	0	0	0		1	1	0		10
103002	2017	1	12	1	0		0	2	1	0		0	5.1	64	10.2	1	0		0	0	37.1	1		1	1	1	1	0	0	1	0	0	0	0	0	1	0	0	1	0	1	0	0		35
103003	2018	2	29	1	0		0	2	1	1	2	0	7.2	69	10.9	0	1	0	1	0	36.9	0		0	0	0	0	1	0	1	0	1	0	1	1	1	0	0	1	0	1	2	0		1
103004	2017	1	23	1	1		0	2	1	0		0	6.1	71	11.8	0	0		1	0	39.3	1		1	1	0	0	1	0	1	0	0	0	0	0	0	0	0	0		1	2	0		15
103005	2017	0	4	1	0		0	2	1	0		0	6.1	60	13.5	0	1	2	1	0	35.9	0	0		0	0	0	0	0	1	0	0	0	1	0	1	0	0	0		1	0	0		13
103006	2015	4	55	1	0		0	2	1	0		0			10.4	1	1	0	1	0	37.7			1	0	0	1	0	0	0	0	0	0	0	0	1	0	0	1	1	1	2	0		8
103007	2015	0	7	1	0	33	0	2	1	0		0	4	60	8	1	0		1	0	36.1	0		0	1	0	1	0	0	0	0	0	0	1	1	1	0	0	1	0	0		0		5
103008	2015	1	16	1	0		0	2	1	0		0	7.2	71	10.4	1	0		1	0	37.2	0		1	1	0	1	0	0	0	0	0	0	0	1	1	1	1	1	0	1	1	0		14
103009	2015	1	15	1	0		0	2	1	0		0	9.3	65	16.5	0	1	2	1	0	36.4	1		1	1	0	0	0	0	0	0	0	0	1	0	1	0	0	1	1	1	1	0		18
103010	2015	1	12	0	0		0	2	1	0		0	7.9	66	13.5	0	1	1	1	0	36.1	0		1	1	0	0	0	0	0	0	0	0	0	1	1	0	1	0		1	1	0		9
103011	2015	0	7	0	0		0	2	1	1	2	0	4.4	60	9.5	1	0		1	0	36.7	0		0	1	1	1	1	0	1	0	0	0	1	0	1	0	0	1	0	1	0	0		15
103012	2017	1	18	1	0	29	0	2	1	0		0	5.7	64	11	0	0		1	0	37	0		0	1	0	0	0	0	1	0	0	0	0	1	1	0	0	0		1	0	0		9
103013	2014	1	14	0	0		0	2	1	0		0	7.1	71	12.4	1	1	1	1	0	38	1		1	1	0	0	0	0	1	0	0	0	0	0	1	0	0	1	1	1	0	0		11
103014	2017	4	54	1	0		0	2	1	1	2	0	9.6	73	13.5		1	2	1	0	36.1	1		1	1	0	0	0	0	0	0	0	0	0	1	1	0	0	1	1	0		0		7
103015	2014	0	9	1	0		0	2	1	0		0	6.3	72	11.6	1	0		0	0	36.4	0		1	1	0	0	0	0	1	0	0	0	0	0	1	0	0	0		1	0	0		12
103016	2014	1	20	1	0		0	2	1	0		0	7.3	77	11	1	1	1	1	0	36.5	1		1	1	0	0	0	0	1	0	0	0	0	0	1	0	0	1	2	0		0		13
103017	2014	0	8	1	0		0	2	1	0		0	5.1	64	11.2	1	0		1	0	36.4	0		0	1	0	1	1	0	0	0	0	0	1	0	1	1	1	0		1	1	0		21
103018	2015	1	19	0	1		0	2	1	0		0	6.3	68	10.9	1	1	2	1	0	37.6	0		1	1	0	0	0	0	1	0	0	0	0	0	1	0	0	0		1	0	0		11
103019	2015	1	21	0	0		0	2	1	0		0	6.5	80	13	1	0		0	0	37.5	0		1	1	0	0	0	0	0	0	1	0	0	1	1	0	0	1	1	1	2	0		4
103020	2015	1	22	1	0		0	2	1	0		0	6.6	80	11.4	1	0		1	0	37.9	1		1	1	0	0	0	0	0	0	0	0	0	0	1	0	0	1	1	0		0		3
103021	2015	0	2	0	0		0	2	1	0		0	3.7	53	10.1	0	1	0	1	0	37.1	0	1		0	0	1	1	0	0	0	1	0	1	0	1	1	0	0		1	1	0		6
103022	2017	2	30	0	0		0	2	1	0		0	9	84	11	0	0		0	0	36.7	0		1	0	0	0	0	0	0	0	0	0	1	0	1	0	0	1	1	0		0		7
103023	2018	3	46	0	0		0	2	1	1	2	0	9	64	10.5	0	0		1	0	37	1		1	0	0	0	0	0	1	0	0	0	0	0	1	0	0	1	0	1	0	0		5
103024	2014	0	2	1	0		0	2	1	0		0	8			1	0		1	0	37.5	1	1		1	0	0	0	0	1	0	0	0	0	1	1	0	0	1	1	1	1	0		10
103025	2014	1	15	1	0		0	2	1	1	3	0	6.1	74	14	1	1	0	1	0	36.9	0		0	1	0	0	0	0	1	0	1	0	0	0	1	0	0	1	1	1	0	0		8
103026	2018	2	24	1	0		0	2	1	0		0	7.2	73	12	1	0		1	0	35.8	1		1	1	0	1	0	0	0	0	0	0	0	0	1	0	0	1	1	0		0		16
103027	2018	0	9	1	0		0	2	1	0		0	5.8	65	11	0	1	2	0	0	36.9	1		0	1	0	0	0	0	1	0	0	0	0	1	1	0	0	0		1	0	0		7
103028	2017	2	27	0	0		0	2	1	0		0	11	98	11.2	0	0		1	0	36.5	0		1	0	0	0	0	0	1	0	0	0	0	0	1	0	0	0		1	0	0		4
103029	2015	0	8	0	0		0	2	1	1	2	0	5.8	69		1	1	0	1	0	37	0		1	1	0	0	0	0	0	0	0	0	1	0	1	0	0	1	0	1	1	0		12
103030	2015	1	14	1	0		0	2	1	0		0	9	74	12.6	0	1	1	1	0	36.7	0				0	0	0	0	1	0	0	0	0	0	1	0	1	1	1	1	2	0		5
103031	2017	1	12	0	1		0	2	1	1	2	0	6	66	11	1	0		0	0	37.2	1		0	1	0	1	0	0	0	0	0	0	0	0	0	0	0	1	0	1	1	0		15
103032	2017	0	5	0	0		0	2	1	1	2	0	5.8	72	11	1	1	0	1	0	36	0	1		1	1	0	0	0	1	0	1	0	0	0	1	0	0	1	0	1	0	0		12
103033	2017	1	21	1	0		0	2	1	0		0	10	71	15	0	1	2	1	0	37	0		1	1	0	0	0	0	0	0	0	0	0	1	1	0	0	0		1	0	0		10
103034	2016	2	29	1	0		0	2	1	0		0	8.7	86	13	0	1	0	0	0	36.4	0		1	0	0	0	0	0	1	0	0	0	0	0	1	0	0	0		1	0	0		11
103035	2016	2	26	1	0		0	2	1	0		0	5.9	73	10	1	0		1	0	36.9	0		1	1	0	0	0	0	1	0	0	0	1	0	1	0	0	1	1	1	0	0		14
103036	2016	2	31	1	0		0	2	1	0		0	8	72	13	0	0		1	0	36.5	0				0	0	0	0	1	0	0	0	1	0	1	0	0	1	1	1	2	0		1
103037	2018	1	19	0	0		0	2	1	0		0	6.4	70	11.2	1	0		1	0	36.7	0		0	0	0	1	0	0	1	0	0	0	0	0	1	0	0	0		1	0	0		8
103038	2018	0	4	1	0		0	2	1	0		0	5.7	66	10.4	1	1	1	0	0	36.3	1	1		1	0	0	0	0	1	0	1	0	0	1	1	0	0	0		1	0	0		17
103039	2018	0	4	1	0		0	2	1	0		0	5	63	11	0	0		1	0	36.3	1	1		1	0	0	0	0	1	0	0	0	0	0	1	0	0	0		1	0	0		17
103040	2018	1	12	0	0		0	2	1	0		0	4.5	69	10.2	1	0		0	0	36.7	0		1	1	0	0	0	0	1	0	0	0	1	0	1	0	0	1	1	1	0	0		5
103041	2018	1	15	1	0		0	2	1	1	2	0	5.5	71	10	0	0		1	0	36.1	1		1	1	1	1	0	0	0	0	0	0	1	0	1	1	0	0		1	2	0		12
103042	2017	2	31	1	0		0	2	1	0		0	8.1	71	13.2	1	0		1	0	36	0				0	1	0	0	0	0	0	0	0	0	0	0	0	0		1	0	0		7
103043	2017	0	11	0	0		0	2	1	0		0	6.7	73	11	1	0		1	0	37.5	0		0	1	1	0	0	0	1	0	1	0	1	0	1	0	0	0		1	2	0		18
103044	2017	0	8	1	0		0	2	1	0		0	3.9	66	7.3	1	0		1	0	38	1		1	1	0	1	1	0	0	0	1	0	0	0	1	0	0	1	0	1	0	0		19
103045	2017	0	9	1	0		0	2	1	0		0	6.1	67	11	1	0		1	0	37.1	1		1	1	0	0	0	0	1	0	0	0	0	0	1	0	0	1	0	1	0	0		13
103046	2018	1	22	1	1		0	2	1	1	2	0	8	77	11.3	0	0		1	0	36.4	0				0	0	0	0	0	0	0	0	1	0	1	0	0	1	1	1	0	0		7
103047	2018	1	12	1	0		0	2	1	0		0	6.7	69	10.9	1	0		1	0	36.8	1		1	1	0	0	0	0	1	0	0	0	0	0	1	0	0	1	1	1	0	0		13
103048	2018	0	10	0	0		0	2	1	0		0	5.9		11	1	0		0	0	36.7	0		1	1	0	0	0	0	1	0	0	0	1	0	1	0	0	0		1	2	0		13
103049	2018	1	23	0	0		0	2	1	0		0	7.7	84	11	1	0		0	0	36.3	0		1	1	0	0	0	0	1	0	0	0	1	0	1	0	0	1	0	1	0	0		5
103050	2018	1	17	1	0		0	2	1	1	2	0	8.5	73	14.5	0	0		1	0	37.1	1		1	1	0	0	0	0	1	0	0	0	0	0	1	0	0	1	1	1	0	0		6
103051	2018	0	10	0	0		0	2	1	0		0	6.9	67	11.3	0	1	0	1	0	36.3	0		1	1	0	0	1	0	1	0	1	0	0	0	1	0	0	1	0	1	2	0		13
103052	2018	0	6	0	0		0	2	1	0		0	5.2	62	11	1	1	0	1	0	37.2	0		0	1	0	1	0	0	0	0	1	0	0	0	1	0	0	1	0	1	2	0		7
103053	2018	3	41	1	0		0	2	1	0		0	9.4	87	12	0	1	1	0	0	36.1	0		1	0	0	0	0	0	1	0	0	0	0	0	1	0	0	1	1	1	0	0		7
103054	2018	3	41	1	0		0	2	1	0		0	6.8	73	12	0	0		0	0	36	1		1	0	0	0	0	0	0	0	0	0	0	0	1	0	0	1	1	1	0	0		9
103055	2018	1	16	0	0		0	2	1	0		0	5.8	76	11	1	0		1	0	36.3	0		1	1	0	1	1	0	0	0	0	0	1	0	1	0	0	0		1	2	0		34
103056	2018	1	20	0	0		0	2	1	0		0	10	90	15.4	0	1	1	1	0	36.8	0		1	1	0	0	0	0	1	0	0	0	1	0	1	0	0	1	1	1	1	0		8
103057	2016	0	6	0	0		0	2	1	0		0	4.8	65	11	1	0		1	0	36.5	0		0	1	0	0	0	0	1	0	0	0	0	1	1	0	0	0		1	2	0		10
103058	2017	1	14	0	0		0	2	1	0		0	5.9	73	12.6	1	0		0	0	36	1		1	1	0	0	0	0	1	0	0	0	1	0	1	0	0	0		1	1	0		14
103059	2018	1	16	0	0		0	2	1	1	2	0	6	64	10.2	1	0		1	0	37.9	1		0	1	0	1	1	0	1	0	0	0	1	0	1	1	0	1	1	1	1	0		16
103060	2018	0	10	1	0		0	2	1	0		0	4.5	58	11.2	1	0		1	0	36.7	0		0	1	1	1	0	0	1	0	0	0	0	0	1	0	0	1	0	1	2	0		16
103061	2015	0	10	1	0		0	2	1	0		0				1	0		1	0	37.4	0				0	0	0	0	1	0	0	1	0	0	1	0	0	1	0	1	0	0		12
103062	2015	1	18	1	0		0	2	1	0		0	5.2	62	11.4	1	0		1	0	36.2	0		1	1	0	0	0	0	1	0	0	0	1	0	1	0	0	0		1	2	0		7
103063	2017	1	21	0	0		0	2	1	0		0	8.9	77	11.5	1	0		1	0	37.3	1		1	1	0	0	0	0	1	0	0	0	0	0	1	0	0	1	1	1	0	0		7
103064	2014	0	8	0	0		0	2	1	0		0	4.9	67	12.4	1	1	0	1	0	36.4	0		0	1	1	1	1	0	0	0	1	0	1	0	1	1	0	1	0	1	2	0		24
103065	2017	1	20	0	0		0	2	1	0		0	7.2	69	10.9	1	1	0	1	0	37.1	0		1	1	0	0	0	0	1	0	0	0	1	0	1	0	0	1	1	1	2	0		7
103066	2014	0	4	0	0		0	2	1	0		0	3.9	57	9.5	1	0		1	0	36.4	1	1		0	1	0	0	0	0	0	1	0	0	0	0	0	0	0		1	0	0		5
103067	2014	2	35	0	0		0	2	1	1	2	0					0		1	0	39	1				0	0	0	0	0	0	0	0	1	0	0	0	0	0		1	0	0		1
103068	2017	0	11	1	0	23	0	2	1	1	2	0	5.1	60	8.3	1	0		1	0	36.2	0		1	1	0	1	0	0	1	0	0	0	0	0	1	0	0	1	0	1	1	0		34
103069	2017	1	12	0	0		0	2	1	1	2	0	8.2	73	13	0	1	2	1	0	37.3	0		1	1	0	0	0	0	0	0	0	0	1	0	1	0	0	0		1	2	0		21
103070	2017	1	13	1	0		0	2	1	0		0	5.4	72	11.2	1	0		1	0	36	0		1	1	0	0	0	0	1	0	1	0	1	0	1	0	0	1	0	1	2	0		7
103071	2017	1	18	1	0		0	2	1	0		0	7.3	72	12.5	0	0		1	0	36.4	0	1	1	1	0	0	0	0	0	0	0	0	1	0	1	0	0	0		0		0		4
103072	2017	0	9	1	0		0	2	1	0		1	4.2	62	10	1	0		1	0	37	0				0	0	0	0	1	0	0	0	0	0	1	0	0	0		1	0	0		20
103073	2016	0	6	1	0		0	2	1	0		0	6	64	13	0	1	1	1	0	37.8	0		0	1	1	0	0	0	1	0	0	0	1	0	1	1	0	0		1	2	0		10
103074	2016	0	7	0	0		0	2	1	0		0	4.7	63	10.5	1	0		1	0	36.2	1		1	1	1	0	1	0	1	0	0	0	1	0	1	0	0	0		1	0	0		22
103075	2015	4	52	0	0		0	2	1	0		0	9.2	72	12.5	0	0		0	0	36.2	0		1	0	0	0	0	0	1	0	0	0	1	0	0	0	0	0		0		0		1
103076	2015	1	20	1	0		0	2	1	0		0	6.9	64	11	0	1	1	0	0	38.9	0		1	1	0	0	0	0	1	0	0	0	1	0	1	0	0	1	1	1	0	0		13
103077	2016	0	10	0	0		0	2	1	0		0	6	65	12	1	1	0	0	0	37.9	1		0	1	1	0	0	0	1	0	1	0	1	0	1	1	0	1	0	1	1	0		14
103078	2014	0	7	1	0		0	2	1	0		0	4.6	67	10.9	1	0		1	0	38.9	1		0	1	0	0	0	0	1	0	0	0	0	0	1	0	0	1	0	1	2	0		6
103079	2014	1	17	0	0		0	2	1	0		0	8.3	76	11	0	0		0	0	37.8	0		0	1	0	1	0	0	1	0	0	0	0	1	1	0	0	1	1	1	0	0		9
103080	2014	1	13	1	0		0	2	1	1	2	0	7.5	68	10.8	0	0		1	0	36.4	0				1	0	0	0	1	0	0	0	0	0	1	1	0	1	0	1	0	0		10
103081	2014	0	8	0	1		0	2	1	0		0	7.4	61	12	0	1	1	0	0	38.4	0		1	1	0	0	0	0	1	0	0	0	0	0	1	0	0	0		1	2	0		11
103082	2014	0	6	0	0		0	2	1	0		0	5	61	11.4	1	1	0	1	0	37	1		0	1	1	1	1	0	1	0	1	0	0	1	1	1	1	1	0	1	2	0		22
103083	2017	1	20	0	0		0	2	1	0		0	8.1	77	11.2	1	0		1	0	37.2	0		1	1	0	0	0	0	1	0	0	0	1	0	1	0	0	1	1	1	0	0		6
103084	2015	0	11	0	0	25	0	2	1	0		0	8.9		13		1	2	0	0	36.4	1		1	1	0	0	0	0	0	0	0	0	1	0	1	0	0	1	1	1	1	0		18
103085	2015	1	13	1	0	30	0	2	1	0		0	7	67	15	0	1	0	1	0	37	0		0	1	0	0	0	0	1	1	0	0	0	1	1	0	0	1	0	1	1	0		3
103086	2015	0	11	0	0	30	0	2	1	0		0	6.8	67		0	1	2	1	0	37	0		0	1	0	0	0	0	1	0	0	0	0	1	1	0	0	1	0	0		0		3
103087	2015	1	13	0	0		0	2	1	0		0	5.1			1	0		0	0	39.4	0		0	0	0	0	1	0	0	0	0	0	1	1	1	1	0	0		1	1	0		5
103088	2015	0	7	0	0		0	2	1	0		0	6.1	58	13	0	1	1	1	0	36.7	0		0	1	0	0	0	0	1	0	1	0	1	1	1	1	0	1	0	1	1	0		21
103089	2015	0	9	1	0		0	2	1	0		0	4.1	50	9.4	1	0		0	0	36	0		0	1	0	0	0	0	0	0	0	0	0	0	1	0	0	1	0	0		0		3
103090	2015	0	4	1	0		0	2	1	0		0	2.7	49		1	0			0	36.5	0	0		0	0	0	0	0	0	0	0	0	0	0	1	0	0	1	2	1	1	0		24
103091	2016	2	31	1	0		0	2	1	0		0	10	90	11	0	0		0	0	37.2	0		1	1	0	0	0	0	1	0	0	0	1	0	1	0	0	0		1	0	0		1
103092	2015	1	19	0	0		0	2	1	0		0	9.3	72		1	0		0	0	37.3	0		1	1	0	0	0	0	0	0	1	0	0	0	1	0	0	1	1	1	0	0		6
103093	2015	1	17	0	0		0	2	1	0		0	6.4	73	11.4	1	0		1	0	36.2	0		0	1	1	1	0	0	0	0	0	0	1	0	0	0	1	1	0	1	2	0		11
103094	2015	0	10	1	0		0	2	1	0		0	8	74	13.5	0	0		1	0	37.8	0		0	1	0	1	0	0	1	0	0	0	1	0	1	1	0	1	1	1	2	0		8
103095	2017	0	8	1	0		0	2	1	0		0	5	62	11.4	1	1	0	0	0	36.8	0		0	1	0	1	0	0	0	0	1	0	1	0	0	1	0	0		0		0		7
103096	2017	0	9	0	1		0	2	1	1	2	0	6	66	11	1	0		1	0	36.5	1		0	1	0	1	0	0	0	0	0	0	0	0	1	0	0	1	0	1	0	0		7
103097	2015	0	9	0	0	38	0	2	1	0		0	6.2	64	11.7	1	0		0	0	38.2	0				0	1	1	0	1	0	1	0	0	0	1	0	0	0		0		0		9
103098	2016	2	31	1	0		0	2	1	0		0	7.9	73	12.8	1	0		1	0	38.2	1		0	1	0	1	0	0	1	0	1	0	0	0	1	0	0	0		1	0	0		2
103099	2016	0	6	0	0		0	2	1	0		0	4.5		10.2		0		0	0	36.4	0		1	1	0	1	1	0	0	0	0	0	0	0	1	0	0	0		1	2	0		17
103100	2015	0	8	1	0		0	2	1	0		0	5.6	55	12	0	0		1	0	37	0		1	1	0	0	0	0	1	0	0	0	0	1	1	0	0	1	0	1	1	0		4
103101	2014	0	2	0	0		0	2	1	0		0	3.1	55		1	0		1	0	37	0	1		0	0	0	0	0	1	0	0	0	0	1	1	0	0	0		0		0		6
103102	2016	1	20	0	0		0	2	1	0		0	6.3	69	11	1	0		1	0	36.3	1		1	1	0	1	1	0	0	0	0	0	0	0	1	0	0	1	1	0		0		20
103103	2016	1	15	1	0		0	2	1	1	2	0	6.4	77	11.4	1	0		1	0	36.4	0				0	0	0	0	1	0	0	0	1	0	1	1	1	0		1	2	0		3
103104	2017	0	6	1	0		0	2	1	1	2	0	4.3	59	10.1	1	0		1	0	37.4	0		0	1	0	1	1	0	1	0	0	0	1	0	1	0	0	1	0	1	2	0		34
103105	2014	1	12	0	0		0	2	1	0		0	8.3	69	12	0	1	1	0	0	36	0		1	1	1	0	0	0	0	0	0	0	0	1	1	0	0	1	0	1	0	0		17
103106	2014	1	17	1	0		0	2	1	0		0					1	0	1	0	37	0		1	1	0	0	0	0	1	0	1	0	0	1	1	0	0	1	1	1	0	0		20
103107	2016	1	16	0	0		0	2	1	0		0	6.7	75	11.4	1	0		1	0	36.7	0				0	0	0	0	1	0	0	0	0	1	1	0	1	0		1	1	0		22
103108	2016	1	15	0	0		0	2	1	1	3	0	7.2	72	11.5	0	1	0	1	0	36.3	0		1	1	0	0	0	0	1	0	1	0	1	0	1	0	0	0	0	1	0	0		15
103109	2016	1	20	1	0		0	2	1	0		0	8	89	12.6	1	0		0	0	36.5	0		1	1	0	0	0	0	1	0	0	0	0	0	1	0	0	1	0	1	1	0		1
103110	2016	1	13	0	0		0	2	1	0		0	6.7	75	11	1	1	1	1	0	36.5	0		1	1	0	0	0	0	0	0	1	0	0	0	1	0	0	0		0		0		7
103111	2014	1	12	0	0		0	2	1	0		0	7.4	73	11.2	1	0		1	0	36.8	0		1	1	0	0	0	0	0	0	0	0	0	0	0	0	0	1	1	1	0	0		5
103112	2016	0	7	0	0		0	2	1	0		0	5.7	65	12.5	0	0		0	0	36.4	1		1	1	0	0	0	0	1	0	0	0	1	0	1	0	0	0		1	1	0		8
103113	2016	0	10	0	0		0	2	1	0		0	5.6	61	11.2	0	0		0	0	36.7	0		0	1	0	0	0	0	1	0	0	0	0	0	1	0	0	1	0	1	0	0		18
103114	2016	0	11	0	0		0	2	1	1	2	0					0		1	0	36.6	0		0	1	1	0	0	0	1	0	0	0	0	1	1	0	1	1	1	1	1	0		16
103115	2016	1	13	0	0		0	2	1	0		0	6.3	64	11	0	0		1	0	36.5	0		0	0	0	0	0	0	0	0	0	0	0	0	1	0	0	0		1	0	0		16
103116	2016	0	6	1	0		0	2	1	0		0	7.4	71	12.5	0	1	1	1	0	36.1	1		1	1	0	0	0	0	1	0	0	0	0	0	1	0	0	1	0	1	1	0		13
103117	2017	1	12	0	0		0	2	1	0		0	8.5	61	11.4	0	1	2	1	0	36.5	0				0	0	0	0	0	0	1	1	1	0	1	0	1	1	1	1	0	0		12
103118	2017	0	10	0	0		0	2	1	0		0	6.5	66	11.3	0	0		1	0	36.4	0				0	0	0	0	0	0	0	0	0	0	1	0	1	1	0	1	1	0		20
103119	2016	4	50	0	0		0	2	1	1	2	0	10	91.5	11.3	0	0		1	0	39	0		1	0	0	0	1	0	1	0	0	0	0	0	1	0	0	1	1	1	0	0		9
103120	2015	0	7	0	0		0	2	1	0		0	4.2	59	11.1	1	0			0	37.4	0		1	1	0	0	0	0	1	0	1	0	1	1	1	1	0	1	0	0		0		7
103121	2015	0	11	1	0		0	2	1	0		0	6.8			0	1	1	0	0	37.1	0		0	0	0	0	0	0	1	0	0	0	1	0	1	0	0	1	0	1	0	0		8
103122	2015	2	25	1	0		0	2	1	0		0	10	75	12	0	1	1	1	0	37	1		1	0	0	0	0	0	0	0	0	0	0	0	0	0	0	1	1	1	1	0		15
103123	2017	2	32	1	0		0	2	1	0		0	8.2	77	11.4	1	0		1	0	37.2	1		1	0	0	1	0	0	1	0	0	0	1	0	1	0	0	1	1	1	0	0		8
103124	2014	0	6	1	0		0	2	1	0		0	6	68	11	1	1	0	1	0	36	0		1	1	1	0	0	0	1	0	0	0	1	0	1	0	0	1	0	1	2	0		2
103125	2014	1	19	0	0		0	2	1	0		0	5.4	62	11	1	0		1	0	37.5	0		1	1	1	0	0	0	1	0	0	0	0	0	1	0	0	1	0	1	2	0		5
103126	2015	1	14	0	0		0	2	1	0		0	5	67	10.9	1	0		1	0	37.5	0				0	0	0	0	1	0	0	0	0	0	1	0	0	1	1	1	0	0		2
103127	2015	1	15	0	0		0	2	1	0		0	6.6				0		1	0	37	1		1	1	0	0	0	0	0	0	0	0	0	0	0	0	0	1	1	0		0		1
103128	2015	1	12	0	0		0	2	1	0		0	6.8	69	11.2	1	0		0	0	36.4	0		0	1	0	0	0	0	1	0	0	0	1	0	1	0	0	1	1	0		0		5
103129	2014	1	14	1	0		0	2	1	0		0	8.3	69.5	14.5	0	1	1	1	0	36.2	0		0	0	0	0	0	0	1	0	1	0	0	0	1	0	0	1	1	1	0	0		7
103130	2014	0	10	1	0		0	2	1	0		0	7	69	11.5	0	0		0	0	36	0		1	1	0	0	0	0	1	0	0	0	0	0	0	0	0	0		1	0	0		12
103131	2014	0	9	1	0		0	2	1	1	2	0	6.3		11.4	1	1	2	1	0	36.2	1		1	1	0	0	1	0	1	0	0	0	0	0	1	0	0	1	0	1	0	0		14
103132	2014	1	18	0	0		0	2	1	0		0	9.3	77	12.5	0	1	2	1	0	36	0		1	1	0	0	1	0	1	0	1	0	1	1	1	0	0	1	1	1	2	0		23
103133	2014	1	17	1	0		0	2	1	0		0	5.6	72	10.5	1	0		1	0	38.8	0		0	0	0	0	0	0	1	0	0	0	0	1	1	0	0	1	1	1	2	0		10
103134	2018	2	25	1	0		0	2	1	0		0	8.8	80	13.4	0	1	2	1	0	36.9	0		1	0	0	0	0	0	0	0	0	0	1	0	0	0	0	1	0	1	2	0		7
103135	2016	1	18	1	0		0	2	1	0		0	8	73	12.3	0	1	0	1	0	36.9	0		1	1	0	0	0	0	0	0	0	0	0	1	1	0	0	1	1	1	0	0		6
103136	2016	0	7	0	0		0	2	1	0		0	5.2	63	11.2	1	0		0	0	36	0		0	1	0	0	0	0	0	0	0	0	0	0	1	1	0	0		1	0	0		11
103137	2014	0	5	0	0		0	2	1	1	2	0	4	61	11.5	0	0		1	0	37	0		1	1	1	1	0	0	1	0	0	0	1	0	1	0	0	1	0	1	0	0		7
103138	2015	0	9	0	0		0	2	1	0		0	6.2	64	12	0	0		1	0	37.5	1		0	1	0	0	0	0	1	0	1	0	0	0	0	0	0	1	0	1	0	0		11
103139	2016	1	12	0	0		0	2	1	0		0	7.4	67	12.4	0	1	0	1	0	36.8	0		0	1	0	0	1	0	0	0	1	0	0	0	1	0	0	0		1	1	0		15
103140	2016	1	12	1	0		0	2	1	1	2	0	6.7	88.5	9.3	1	0		1	0	36.4	0		0	0	0	0	0	0	1	0	0	0	1	0	1	1	1	1	0	1	2	0		25
103141	2016	1	17	0	0		0	2	1	0		0	6.5	65	10	1	0		1	0	36.7	1		1	1	1	0	0	0	1	0	0	0	0	0	1	0	0	1	1	1	1	0		10
103142	2016	2	26	0	0		0	2	1	0		0	10	85	15	0	1	2	0	0	36.3	0		1	0	1	0	0	0	0	0	1	0	0	0	0	0	0	0		0		0		6
103143	2015	0	9	0	0		0	2	1	0		0	4.4	60	14	1	1	1	0	0	37.5	0		1	1	0	0	0	0	0	0	1	0	0	1	1	0	0	0		1	1	0		18
103144	2014	0	9	0	0		0	2	1	0		0	4.9	63	8.7	1	1	2	1	0	37.7	1		1	1	0	0	0	0	0	0	1	1	1	0	1	0	0	1	0	0		1	6	3
103145	2014	1	16	0	0		0	2	1	1	2	0	6.9	68	11.2	1	0		1	0	39.4	1		0	1	1	1	1	0	1	0	1	1	1	0	0	1	0	0		1	2	1	0	0
103146	2014	1	12	0	0		0	2	1	1	3	0	6.8	69	11.2	1	1	0	1	0	37.4	0		1	1	0	1	1	0	1	0	0	0	0	0	0	0	0	0		0		1	6	16
103147	2014	1	13	1	0		0	2	1	0		0	7.4	71	10.4	1	0		1	0	37.2	0		1	1	1	0	0	0	0	0	0	1	1	0	0	1	0	1	0	1	2	1	9	3
103148	2014	1	16	1	0		0	2	1	0		0	5.4	58	11.2	1	0		1	0	38	1	1		1	0	0	0	0	0	0	1	0	1	0	0	0	1	0		1	1	1	3	3
103149	2014	1	19	0	0		0	2	1	1	2	0	7.8	81	9.4	1	0		1	0	37.7	0		1	1	0	0	1	0	0	0	0	1	0	0	1	0	0	0		1	0	1	6	1
103150	2014	1	18	0	0		0	2	1	1	2	0	9.2	73	13.5	0	1	2	1	0	38.2	1		1	1	0	1	1	0	1	0	0	0	0	0	1	1	0	1	1	1	2	1	6	5
103151	2014	1	17	1	0		0	2	1	1	2	0	7.4	71	10	1	1	0	1	0	36.7	1				1	1	0	0	1	0	0	0	1	0	1	1	1	1	1	1	2	1	6	4
103152	2014	1	12	0	0		0	2	1	0		0	6.7	68	11.2	1	0		1	0	39.4	0		1	1	0	0	1	0	1	0	0	0	0	0	1	1	1	1	1	1	2	1	6	9
103153	2014	0	7	0	0		0	2	1	0		0	4.9	59	11.2	1	0		1	0	39.7	1		0	1	1	0	0	0	1	0	1	1	0	0	0	0	0	0		1	1	1	6	0
103154	2015	1	12	1	0		0	2	1	1	2	0	6	62	8.9	1	0		1	0	37.4	0		1	1	0	0	1	0	1	0	0	0	0	0	1	0	0	1	0	1	0	1	6	1
103155	2015	0	4	1	0		0	2	1	0		0	4.5	57		1	1	0	1	0	38	0	1		0	0	0	1	0	1	0	0	0	1	0	0	1	0	0		1	1	1	9	2
103156	2015	0	10	0	0		0	2	1	0		0	6	61	11.4	1	0		1	0	38.2	0		1	1	0	0	0	0	0	0	1	1	1	0	1	1	0	0		1	2	1	6	2
103157	2015	1	12	0	0		0	2	1	0		0	6.1	65	11	1	0		1	0	37.4	1		1	1	0	1	1	0	1	0	0	0	0	0	0	0	0	0		1	1	1	6	0
103158	2015	0	7	0	0		0	2	1	0		0	5.3	61	11.2	1	0		1	0	36.9	0		0	1	1	0	0	0	0	0	1	0	1	0	1	1	0	1	0	1	2	1	6	7
103159	2015	1	16	0	0		0	2	1	0		0	8.9	70	11.6	0	1	1	1	0	38.4	1		1	1	0	0	0	0	1	0	0	0	1	0	1	0	1	1	1	1	2	1	0	3
103160	2015	0	10	1	0		0	2	1	0		0	5.7	62	9.7	1	0		1	0	38.1	0		1	1	1	0	1	0	1	0	0	0	1	0	1	0	0	1	0	1	2	1	6	2
103161	2015	0	10	0	0		0	2	1	0		0	6.4	67	11.4	0	1	0	1	0	36.4	0		0	1	0	1	0	0	1	0	1	1	1	0	1	0	0	1	0	1	2	1	6	14
103162	2016	0	11	0	0		0	2	1	0		0	6.2	64	10.4	1	0		1	0	38.4	0		0	1	1	1	0	0	1	0	1	1	1	1	1	1	1	1	0	1	2	1	6	6
103163	2016	2	30	1	0		0	2	1	0		0	7.4	78	9.5	1	0		1	0	37.6	0		1	0	0	0	0	0	1	0	1	1	1	0	1	0	0	1	1	1	2	1	6	9
103164	2016	1	12	1	0		0	2	1	1	2	0	7.4	71	10.4	1	0		1	0	36.9	0		1	1	0	0	0	0	0	0	0	1	1	0	1	1	1	0		1	2	1	6	1
103165	2016	0	10	1	0		0	2	1	1	2	0	8.9	77	9.8	1	1	1	1	0	38.1	1		1	1	1	1	0	0	1	0	1	1	0	0	1	0	1	1	1	1	2	1	4	6
103166	2016	1	13	1	0		0	2	1	0		0	7.4	73	11.1	1	0		1	0	36.9	1		1	1	1	1	1	0	1	0	0	1	1	0	1	1	1	1	1	1	2	1	6	4
103167	2016	0	9	0	0		0	2	1	0		0	5.7	61	11.4	1	1	0	1	0	37.8	0		0	1	0	0	1	0	1	0	0	0	1	1	0	0	0	0		1	0	1	0	0
103168	2018	0	7	1	0		0	2	1	0		0	5.1	59	10.4	1	0		1	0	38.4	0		0	1	0	0	0	0	1	0	0	1	1	0	0	1	0	1	0	1	2	1	6	1
103169	2018	0	8	1	0		0	2	1	0		0	6.2	64	11	1	0		1	0	40	0		1	1	0	1	1	0	1	0	0	0	1	0	0	1	0	0		1	1	1	9	0
103170	2018	0	7	0	0		0	2	1	0		0	6.2	63	10.4	1	1	1	1	0	38.7	0		1	1	1	0	1	0	1	0	1	1	0	0	1	1	0	0		1	1	1	6	3
103171	2018	0	4	1	0		0	2	1	0		0	5.9	63		0	1	2	1	0	36.6	0	1		0	1	0	0	0	1	0	1	1	1	0	1	1	1	0		1	2	1	6	3
103172	2017	0	6	0	0		0	2	1	0		0	6	64	11	0	0		1	0	37.5	0		1	0	1	0	0	0	1	0	1	1	1	1	1	0	1	0		1	0	1	0	2
103173	2017	1	17	0	0		0	2	1	0		0	7.3	77	11.3	1	1	2	1	0	36.1	0		1	1	1	0	0	0	1	0	1	1	0	1	1	1	0	0		1	1	1	6	11
103174	2017	0	4	1	0		0	2	1	0		0	6.1	59		0	1	2	1	0	35.6	0	1		1	1	0	0	0	0	0	0	0	1	0	0	1	0	0		1	1	1	6	0
103176	2017	0	11	1	0	23	0	2	1	0		0	4.8	60	8.6	1	0		1	0	37.5	0		0	0	0	1	0	0	0	0	0	0	0	0	1	1	0	1	0	1	2	1	11	8
103177	2018	3	43	1	0		0	2	1	0		0	6	65	11	0	0		1	0	37.4	0		0	0	0	0	0	0	1	0	0	1	0	1	1	1	1	0		1	1	1	0	1
103178	2017	2	25	1	0		0	2	1	0		0	7.1	73		0	1	1	0	0	37.2	0		0	0	1	0	0	0	0	0	1	1	0	1	1	1	1	0		1	1	1	6	0
103179	2018	0	8	0	1		0	2	1	0		0	6.9	63		0	1	0	1	0	36.2	0		0	0	1	0	0	0	1	0	1	0	1	1	1	1	0	1	0	1	1	1	0	2
201001	2015	1	17	0	0		1	3	0	0		0	7.8	75	11.2	0	0		1	0	36.6	1		0	1	0	0	0	0	0	0	0	0	1	0	1	0	0	1	0	0		0		9
201002	2015	0	2	1	0		1	3	0	0		0	6.5	81	11	1	1	0	1	0	37	0		1	1	0	0	0	0	1	0	0	0	0	0	1	0	0	0		1	0	0		8
201003	2016	0	8	0	0		1	3	0	0		0	5.6	63	11.5	0	0		1	0	36.1	0		0	1	0	0	0	0	1	0	0	0	1	1	1	0	0	0		0		0		7
201004	2016	0	10	0	0		1	3	0	1	2	0	6.1	70	10.5	1	1	2	1	0	36	0				1	0	0	0	1	0	0	0	0	1	1	0	0	1	0	1	1	0		8
201005	2016	1	15	1	0		1	3	0	0		0	10.3	122	12	0	1	2	1	0	38	1		0	1	1	0	0	0	1	0	0	0	1	1	1	0	0	0		1	0	0		3
201006	2016	2	27	0	0		1	3	0	0		0	8.8		11	1	1	0	1	0	38	1		1	0	1	0	0	0	1	0	1	0	0	0	1	0	0	1	0	1	0	0		8
201007	2015	2	26	0	0		1	3	0	0		0	5.8	62	11	1	0		0	0	38.8	0		1	0	0	0	0	0	1	0	0	0	0	0	0	0	0	1	1	1	2	0		2
201008	2014	2	24	0	0		1	3	0	0		0	6.9	71	10.4	1	1	0	0	0	36.3	0		1	1	0	0	0	0	1	0	0	0	0	0	1	0	0	1	1	1	0	0		4
201009	2016	1	17	1	0		1	3	0	0		0	6.8	67	10.5	1	0		0	0	36	1				0	1	1	0	0	0	0	0	1	0	1	0	0	0		1	0	0		1
201010	2014	0	9	1	0		1	3	0	0		0	5.8	68	11.8	1	0		1	0	36.7	0		0	1	0	0	0	0	0	0	0	0	0	0	1	0	0	1	0	0		0		5
201011	2015	1	16	0	0		1	3	0	0		0	7	73	10.4	1	0		1	0	36.5	0		1	1	0	0	0	0	1	0	0	0	0	0	1	0	0	1	1	1	0	0		6
201012	2018	4	52	0	0		1	3	0	0		0	7.6	69	11	1	0		1	0	38	0		1	0	0	0	0	0	1	0	0	0	0	0	1	0	0	0		1	0	0		6
201013	2015	0	11	0	0		1	3	0	0		0	9.4	68	11	0	1	1	1	0	36.8	0		1	1	0	0	0	0	1	0	0	0	0	0	1	0	0	1	0	0		0		9
201014	2017	2	30	1	0		1	3	0	0		0	11.7	81	15	0	1	2	0	0	36.8	0		1	1	0	0	0	0	0	0	0	0	1	0	1	0	0	0		1	2	0		5
201015	2015	0	10	1	0		1	3	0	0		0	5.4	63	10.8	1	1	0	1	0	37.2	0		1	1	1	0	0	0	1	0	0	0	1	1	1	0	0	1	0	1	2	0		20
201016	2015	0	11	0	0		1	3	0	0		0	5.5	70	11.4	1	1	0	1	0	37	0		1	1	0	0	0	0	0	0	0	0	1	0	1	0	0	0		0		0		13
201017	2015	1	19	1	0		1	3	0	0		0	9	74	12.5	0	1	2	1	0	37.4	0		0	0	0	0	0	0	1	0	0	0	1	0	1	0	0	1	0	1	0	0		7
201018	2015	1	13	1	0		1	3	0	0		0	7.5	72	11.2	1	1	0	1	0	37	0		1	1	0	0	0	0	0	0	0	0	0	1	1	0	0	1	1	0		0		11
201019	2016	1	14	0	0		1	3	0	0		0	5.9	70	12	1	0		0	0	37.2	0		1	1	0	0	1	0	1	0	0	0	0	0	1	0	0	1	0	1	1	0		5
201020	2014	0	8	1	0		1	3	0	0		0	6.1	67	11.2	1	0		0	0	36.7	0		0	1	0	0	0	0	1	0	0	0	1	0	1	0	0	0		1	0	0		12
201021	2014	0	2	0	0		1	3	0	0		0	3.7	49		1	0		1	0	38	0	1		0	0	0	0	0	1	0	0	0	0	0	1	0	0	1	0	1	0	0		4
201022	2014	1	17	1	0		1	3	0	0		0	8.9	78	11.4	1	1	1	1	0	37.3	0		1	1	0	0	1	0	1	0	0	0	0	0	1	0	0	1	1	1	2	0		15
201023	2014	1	19	1	0		1	3	0	0		0	7.6	77	10.9	1	1	0	1	0	36.6	0		1	1	0	0	0	0	1	0	0	0	1	0	1	0	0	0		1	0	0		9
201024	2014	1	13	1	0		1	3	0	0		0	9.1		14		1	0	1	0	37.4	0		0	0	0	0	0	0	1	0	0	0	0	0	1	0	0	1	1	1	0	0		21
201025	2014	0	5	1	0		1	3	0	0		0	4.9	58	11.2	1	0		1	0	36.6	0		0	1	0	0	0	0	0	0	0	0	0	0	1	0	0	1	0	1	0	0		8
201026	2014	1	12	0	0		1	3	0	0		0	8.5				0		1	0	37.5	0		1	1	0	0	0	0	1	0	0	0	0	0	1	0	0	0		1	0	0		9
201027	2014	0	5	0	0		1	3	0	0		0	4.4			1	1	0	0	0	36.3	0		0	1	0	0	0	0	1	0	0	0	1	0	1	0	0	1	2	1	1	0		8
201028	2014	1	12	0	0		1	3	0	0		0	8.2				0		0	0	37	0		1	1	0	0	0	0	1	0	0	0	0	0	1	0	0	0		1	2	0		24
201029	2014	0	8	0	0		1	3	0	0		0	5.6	67	11	1	0		0	0	36.2	0		0	1	0	0	0	0	1	0	0	0	0	0	1	0	0	0		1	0	0		7
201030	2018	1	13	0	0		1	3	0	0		0	5.4		9.9	1	0		1	0	36.7	1		1	1	0	0	1	0	0	0	0	0	0	0	1	0	0	0		0		0		13
201031	2018	1	17	0	0		1	3	0	0		0	7.8	56	11.1	0	0		1	0	37.2	1		0	0	0	0	0	0	0	0	0	0	0	1	1	0	0	1	0	1	1	0		6
201032	2018	0	4	0	0		1	3	0	0		0	5.6	69	9	1	0		1	0	37.4	0		1	1	0	0	1	0	1	0	0	0	0	1	1	0	0	1	0	1	1	0		7
201033	2018	0	8	0	0		1	3	0	0		0	6.4	63	10.4	1	0		1	0	36.8	0		1	1	0	0	0	0	1	0	0	0	1	0	1	0	0	1	0	1	0	0		17
201034	2017	1	13	1	0		1	3	0	1	2	0	5.7	68	9	1	0		1	0	38.5	1				1	0	0	0	0	0	0	1	0	0	1	1	1	0		1	1	1	6	3
201035	2017	0	2	1	0		1	3	0	0		0	3.8			1	0		0	0	36.8	0	1		0	1	0	0	0	0	0	0	0	0	0	0	0	0	0		1	1	0		12
201036	2017	2	31	1	0		1	3	0	0		0	8.3		10.1	1	0		1	0	36.6	1		1	0	0	0	0	0	1	0	0	0	1	0	1	0	0	1	0	1	0	0		5
201037	2017	0	10	0	0		1	3	0	0		0	7.8		13.5		0		1	0	37.4	1		0	1	0	0	0	0	1	0	0	0	0	0	0	0	0	0		1	2	0		5
201038	2017	1	15	0	0		1	3	0	0		0	10.8	84	10	0	1	1	1	0	37	1				0	0	0	0	1	0	0	0	0	0	1	0	0	1	1	1	2	0		20
201039	2016	4	59	0	0		1	3	0	1	2	0	12.5	94	12.8	0	1	0	1	0	37			1	0	0	0	0	0	1	0	0	0	0	0	1	0	0	1	1	1	2	0		10
201040	2016	4	49	1	0		1	3	0	0		0	7.4	80	11.5	1	0		1	0	36.5	0		1	0	0	0	1	0	0	0	0	0	0	0	0	0	0	1	0	0		0		8
201041	2016	0	10	1	0		1	3	0	0		0	8			0	0		1	0	37.3	1				0	0	0	0	1	0	0	0	0	0	1	0	0	1	1	1	0	0		5
201042	2016	0	8	1	0		1	3	0	0		0	7.6			1	0		1	0	36.9	0		1	1	0	0	0	0	1	0	0	0	1	0	1	0	0	0		1	0	0		4
201043	2016	1	21	0	0		1	3	0	0		0	8.7	77	11.5	1	0		1	0	37.3	1				0	0	0	0	1	0	0	0	0	0	1	0	0	1	1	0		0		9
201044	2018	1	14	0	0		1	3	0	0		0	4.5	80	11.3	1	0		0	0	38.4	0		1	1	0	0	0	0	0	0	0	0	1	0	1	0	0	0		1	2	0		7
201045	2018	1	14	0	0		1	3	0	0		0	8	78	12.3	0	1	1	1	0	36	0		1	1	0	0	0	0	0	0	0	0	0	0	1	0	0	1	0	0		0		4
201046	2018	1	14	1	0		1	3	0	1	2	0					1	2	1	0	36.3	0		1	1	0	0	0	0	1	0	0	0	0	0	1	0	0	1	0	1	0	0		9
201047	2018	1	15	1	0		1	3	0	0		0	6.4			1	0		1	0	36	0		1	1	0	0	1	0	1	0	0	0	0	0	1	0	0	1	0	1	2	0		3
201048	2018	0	8	1	0		1	3	0	1	2	0	5.3	96			0		0	0	36.8	1				0	0	0	0	1	0	0	0	0	0	1	0	0	0		1	0	0		12
201049	2015	1	20	1	0		1	3	0	0		0	6	68	11	1	1	1	0	0	35	1				1	0	0	0	0	0	1	0	0	1	1	1	0	0		0		1	6	0
201050	2016	3	42	0	0		1	3	0	1	2	0	6.4	71	11	1	1	0	1	0	36.4	0		1	0	0	1	0	0	0	0	0	0	1	0	1	0	0	1	1	1	2	1	6	3
201051	2016	2	25	0	0		1	3	0	0		0	6.2	69	10.3	1	0		1	0	37.8	0		1	0	0	0	0	0	1	0	1	0	0	0	1	0	0	1	1	1	0	1	0	1
201052	2016	4	52	1	0		1	3	0	0		0	10.8	86	11	1	0		1	0	39	0		1	0	0	0	1	0	1	0	0	0	0	0	0	0	0	0		1	2	1	1	0
201053	2017	0	6	0	0		1	3	0	1	2	0	6.7	67	11	1	1	1	1	0	36.9	0		1	1	0	0	0	0	1	0	0	0	0	0	1	0	0	0		0		1	6	0
201054	2017	0	5	0	0		1	3	0	0		0	4.5	62	10.2	1	0		1	0	38.9	1				0	0	0	0	1	0	1	1	0	0	1	1	0	1	0	1	1	1	6	0
201055	2017	3	41	0	0		1	3	0	0		0	8.7		11	1	0		1	0	37.4	1		1	0	0	1	1	0	1	0	0	0	1	0	1	1	0	1	1	1	1	1	6	15
201056	2017	1	12	1	0		1	3	0	0		0	5.8	69	11.2	1	1	0	1	0	37	0		1	1	0	0	0	0	1	0	0	0	1	0	1	1	1	0		1	1	1	9	3
201057	2017	1	21	1	0		1	3	0	1	2	0	5.2	71	10.5	1	0		1	0	37.8	0		0	0	0	0	1	0	1	0	1	0	0	1	1	1	1	1	1	1	2	1	6	4
201058	2017	0	10	0	0		1	3	0	0		0	7.6	73	10.8	1	0		1	0	38.5	1		0	1	0	0	0	0	1	0	0	0	1	0	1	1	1	0		1	1	1	9	1
201059	2016	0	2	1	0		1	3	0	0		0	2.9	55	10	1	0		1	0	35	0	1		0	1	0	0	0	1	0	0	1	0	0	1	1	0	0		1	2	1	6	3
201060	2016	0	8	1	0		1	3	0	0		0	5.8	61	9.8	1	1	2	1	0	35	0		0	0	0	0	0	0	1	0	0	1	0	1	1	1	0	0		1	2	1	6	0
201061	2015	0	3	1	0		1	3	0	0		0	3.1	53	9.4	1	0		1	0	39.7	1	1		0	0	0	1	0	1	0	0	0	0	0	1	1	0	0		0		1	6	6
201062	2017	2	29	0	0		1	3	0	0		0	6.4	77	10.9	1	0		1	0	36.9	0		1	0	0	0	1	0	1	0	0	0	0	0	1	0	0	0		0		0		7
201063	2018	3	36	1	0		1	3	0	1	3	0	8.8		11.2	1	0		1	0	40	0		1	0	0	1	1	0	1	0	0	0	1	1	1	0	0	1	1	1	2	0		6
201064	2017	0	8	0	0		1	3	0	0		0	6.8	69	11	1	0		0	0	37.2	0		0	1	0	0	0	0	1	0	0	0	0	0	1	0	0	0		1	0	0		14
201065	2018	2	25	1	0		1	3	0	1	2	0	8.7	74	12	0	1	0	1	0	38	1		1	0	0	0	1	0	1	0	0	0	0	1	1	0	0	1	0	1	0	0		20
201066	2017	1	17	0	0		1	3	0	0		0	7.5	71	11.4	1	1	1	0	0	36.1	0		1	1	0	0	0	0	1	0	0	0	1	0	1	0	0	1	0	1	0	0		18
201067	2017	0	8	0	0		1	3	0	0		0	6.6	64	10.4	1	1	0	0	0	37	0		1	1	0	0	0	0	0	0	0	0	1	0	1	0	0	0		0		0		2
201068	2017	3	42	0	0		1	3	0	0		0	9.2		11.2	1	0		1	0	37.1	1		1	1	0	0	0	0	1	0	0	0	0	0	1	1	0	1	1	1	0	0		8
201069	2017	2	29	1	0		1	3	0	0		0	6.6	96	10.9	1	1	0	1	0	37	0		0	0	0	0	0	0	1	0	0	0	0	0	1	0	0	1	0	0		0		8
201070	2017	0	7	1	0		1	3	0	1	2	0	5.9	63	11.2	1	1	0	1	0	37.5	0		1	1	0	0	0	0	1	0	0	0	1	0	1	0	0	1	0	1	2	0		8
201071	2017	1	13	1	0		1	3	0	0		0	7.3	78	12.4	0	0		1	0	36	0		0	1	0	0	0	0	1	0	0	0	1	0	1	0	0	0		1	2	0		2
201072	2015	0	9	1	0		1	3	0	0		0	6	68	10.4	1	0		1	0	37.4	1		1	1	0	0	0	0	1	0	0	0	1	0	1	0	0	1	0	1	2	0		7
201073	2015	0	6	0	0		1	3	0	0		0	6	71	9.8	1	0		1	0	38.2	0		0	1	0	0	0	0	1	0	0	0	1	0	1	1	0	0		1	0	0		21
201074	2015	1	14	1	0		1	3	0	0		0	6.3	71	10.4	1	0		1	0	36.4	0		1	1	0	0	0	0	0	0	0	0	1	0	1	0	0	1	1	1	2	0		18
201075	2015	1	18	1	0		1	3	0	0		0	6.4	69	11.4	1	0		1	0	37	0		1	1	0	0	0	0	1	0	0	0	0	0	0	0	0	1	1	1	2	0		13
201076	2015	0	8	1	0		1	3	0	0		0	6.5	71	9.7	1	0		1	0	39	0		1	1	0	0	0	0	1	0	0	0	0	1	1	0	0	0		1	0	0		5
201077	2015	1	23	0	0		1	3	0	0		0	8	78	12	0	1	2	1	0	38	0		1	1	0	0	0	0	0	0	0	0	1	0	0	1	0	1	1	0		0		7
201078	2016	2	26	0	0		1	3	0	0		0	6.4	79	11.4	1	0		1	0	36.8	1		1	0	0	0	0	0	1	0	0	0	1	0	0	0	0	1	1	1	0	0		5
201079	2015	1	12	1	0		1	3	0	0		0	9.2		12.6	0	1	2	1	0	36	1		0	1	0	0	0	0	0	0	0	0	1	0	1	0	0	1	1	1	2	0		6
201080	2015	1	13	0	0		1	3	0	0		0	8.9	73	11.9	0	1	2	1	0	40	0				0	0	0	0	0	0	0	0	0	0	1	0	0	1	1	0		0		7
201081	2015	1	20	1	0		1	3	0	0		0	7.2			1	1	1	1	0	36.6	0		1	1	0	0	0	0	0	0	0	0	0	1	1	0	0	1	0	1	0	0		16
201082	2014	1	19	0	0		1	3	0	0		0	5.9	67	11.4	1	0		1	0	39	0		1	1	0	0	1	0	0	0	0	0	1	1	1	0	0	1	0	1	1	0		7
201083	2015	1	13	0	0		1	3	0	0		0	6	71	11	1	0		1	0	37.5	0		0	1	0	0	1	0	1	0	0	0	0	1	1	0	0	1	0	1	1	0		19
201084	2014	0	10	1	0		1	3	0	0		0	5.5	64	10.2	1	0		1	0	37.4	0		1	1	0	0	0	0	1	0	0	0	1	0	1	1	0	1	0	1	2	0		7
201085	2015	1	12	0	0		1	3	0	0		0	9.5		11.3	1	1	2	1	0	37	1		0	1	0	0	0	0	0	0	0	0	1	0	1	0	0	1	0	1	0	0		13
201086	2014	0	5	0	0		1	3	0	0		0	5	66	11	1	0		1	0	36.7	0		0	1	1	0	1	0	1	0	0	0	1	0	1	1	0	0		1	2	1	9	10
201087	2015	0	9	1	0		1	3	0	0		0	6.6	69	11.2	1	1	1	1	0	36.2	0		1	1	0	0	0	0	1	0	0	0	0	1	1	1	0	0		1	0	1	6	9
201088	2015	1	16	0	0		1	3	0	0		0	8		12.6	0	1	1	0	0	36	0		1	1	0	0	0	0	1	0	0	0	0	0	1	0	0	1	1	1	0	0		10
201089	2016	0	2	1	0		1	3	0	0		0	2.5	58	10.1	1	0		1	0	37.2	1	1		1	0	0	0	0	0	0	0	0	0	0	1	0	0	1	0	0		0		9
201090	2016	0	9	1	0		1	3	0	0		0	3.8	60	9.4	1	0		0	0	37.9	1		0	0	0	0	1	0	1	0	0	0	1	0	1	1	0	1	0	1	1	0		13
201091	2016	1	16	0	0		1	3	0	0		0	7.5	73	11.2	1	0		1	0	36.5	0		1	1	0	0	0	0	0	0	0	0	0	1	1	0	0	1	0	0		0		6
201092	2016	2	30	0	0		1	3	0	0		0	7.8	75		1	0		1	0	37	0		1	0	0	0	0	0	1	0	0	0	0	0	1	0	0	1	0	1	2	0		4
201093	2016	0	11	0	0		1	3	0	0		0	6.8	72	11.4	0	1	0	1	0	37.1	0		0	1	0	0	0	0	1	0	0	1	0	0	1	0	0	1	0	1	0	0		7
201094	2016	0	8	0	0		1	3	0	0		0	6.5	72	12	1	1	0	1	0	35.7	0		1	1	0	0	0	0	0	0	0	0	1	0	1	0	0	0		1	2	0		14
201095	2016	0	9	1	0		1	3	0	0		0	7.2	74	11.2	1	1	0	1	0	37	0		0	1	0	0	0	0	1	0	0	0	0	1	1	0	0	1	0	1	0	0		22
201096	2016	0	3	0	0		1	3	0	0		0	3.3	58	11.2	1	0		1	0	36.2	0	0		0	0	0	0	0	1	0	0	0	0	0	0	0	0	1	0	0		0		7
201097	2015	1	12	0	0		1	3	0	0		0	6.8	72	11.4	0	1	0	1	0	37.1	0		0	1	0	0	0	0	0	0	0	0	1	0	1	0	0	1	0	1	0	0		5
201098	2016	1	20	1	0		1	3	0	0		0	7.1	70	11	1	0		0	0	36.4	0		1	1	0	0	0	0	1	0	0	0	1	0	1	0	0	1	1	0		0		6
201099	2016	1	20	0	0		1	3	0	0		0	7.7	82	11.5	1	0		1	0	36	0		1	1	0	0	0	0	1	0	0	0	1	1	1	0	0	0		1	0	0		7
201100	2016	1	14	1	0		1	3	0	0		0	6.2	69	10.5	1	1	0	1	0	36.8	1		1	1	0	0	0	0	1	0	0	0	0	0	1	0	0	1	0	0		0		8
201101	2014	4	49	0	0		1	3	0	0		0	10	94	9.2	1	0		1	0	38	0		1	0	0	0	1	0	1	0	0	0	0	0	1	0	0	1	1	1	2	0		14
201102	2017	0	7	0	0		1	3	0	0		0	6.1		9	0	0		1	0	37.5	1		0	1	0	0	0	0	0	0	0	0	1	0	0	1	0	1	1	0		0		7
201103	2017	2	33	1	0		1	3	0	0		0	10.8	73	9.4	1	1	0	1	0	38	1		1	0	0	0	1	0	1	0	0	0	0	0	1	0	0	1	0	1	2	0		15
201104	2017	1	19	0	0		1	3	0	0		0	6.9	72	11.5	1	0		1	0	37	1		0	0	0	0	0	0	1	0	0	0	0	1	1	1	0	1	1	1	2	0		8
201105	2017	4	57	0	0		1	3	0	1	2	0	10.5	80	9.5	1	1	0	1	0	36.8	0		1	0	0	0	0	0	1	0	0	0	0	0	1	0	0	1	1	1	0	0		8
201106	2017	2	35	1	0		1	3	0	1	3	0	6.9	79	9.4	1	0		1	0	38.2	0		1	0	0	1	0	0	1	0	0	0	0	0	1	1	0	1	1	1	2	0		9
201107	2016	1	19	0	0		1	3	0	0		0	5.3	65	9.7	1	0		1	0	37	0		1	1	0	0	0	0	0	0	0	0	1	0	1	0	0	1	0	0		0		7
201108	2017	1	16	0	0		1	3	0	0		0	4.9	61	10	1	0		1	0	36.8	0		0	1	0	0	0	0	1	0	0	0	0	1	1	0	0	1	1	1	1	0		8
201109	2017	2	26	1	0		1	3	0	0		0	7.9	82	10.3	1	0		1	0	37.2	1		1	0	0	0	0	0	1	0	0	0	1	0	0	0	0	1	1	1	2	0		11
201110	2015	4	50	1	0		1	3	0	1	2	0	10	93	11	1	1	1	1	0	36.5	0		1	0	0	0	0	0	1	0	0	0	0	0	1	0	0	1	1	1	0	0		11
201111	2015	1	18	1	0		1	3	0	0		0	7.1	74	12	1	0		0	0	37.3	0		1	1	0	0	0	0	1	0	0	0	1	0	1	0	0	1	1	1	2	0		11
201112	2018	2	24	1	0		1	3	0	0		0	9.2	86	11.1	0	0		0	0	37	0		1	1	0	0	0	0	1	0	0	0	1	0	1	0	0	1	1	1	0	0		2
201113	2017	1	18	1	0		1	3	0	0		0	7.4		10.5	1	0		1	0	36.5	0		1	1	0	0	0	0	0	0	0	0	0	0	1	0	0	1	0	1	0	0		5
201114	2016	1	16	0	0		1	3	0	0		0	7.5	78	10.3	1	1	2	1	0	36.6	0		1	1	0	0	0	0	1	0	0	0	0	0	1	0	0	1	1	1	2	0		17
201115	2016	1	21	0	0		1	3	0	0		0	8.1	74	12.5	0	1	0	1	0	37.5	0		1	1	0	0	0	0	0	0	0	0	0	0	1	1	0	1	0	1	1	0		3
201116	2016	0	11	0	0		1	3	0	0		0	6.6		12	1	0		1	0	37	1		0	1	0	0	1	0	0	0	0	0	1	0	1	1	0	0		0		0		5
201117	2016	1	13	1	0		1	3	0	1	2	0	6.4	68	11.2	1	1	0	1	0	37.2	0		1	1	1	0	0	0	0	0	0	0	1	0	1	0	0	1	1	1	2	0		8
201118	2016	1	13	1	0		1	3	0	0		0	6	68	10.5	0	0		0	0	36.2	0		0	1	0	0	0	0	0	0	0	0	1	1	1	0	0	1	1	0		0		6
201119	2016	0	8	1	0		1	3	0	0		0	6	65	11	1	0		0	0	37	0		0	1	0	0	0	0	1	0	0	0	0	0	1	0	0	1	1	0		0		7
201120	2016	0	2	0	0		1	3	0	0		0	4	60	10	1	0		0	0	39	0	1		1	0	0	0	0	1	0	0	0	0	0	1	0	0	0		1	1	0		2
201121	2018	1	13	0	0		1	3	0	0		0	6.2	71	10.4	1	1	1	0	0	36.7	0		1	1	0	0	0	0	1	0	0	0	1	0	1	0	0	1	1	1	2	0		12
201122	2018	1	19	0	0		1	3	0	0		0	7.5	82	11	1	0		1	0	36.8	0		1	1	0	0	0	0	1	0	0	0	0	0	0	0	0	1	1	1	1	0		4
201123	2018	1	15	0	0		1	3	0	0		0	6.4	64	15	1	1	0	1	0	36.2	1		0	1	0	0	0	0	0	0	0	0	0	1	1	0	0	1	0	1	0	0		7
201124	2018	1	16	0	0		1	3	0	1	2	0	8.1	84	12.5	0	0		1	0	36.2	1				0	0	1	0	1	0	0	0	0	0	1	0	0	1	0	1	0	0		14
201125	2018	3	42	1	0		1	3	0	1	2	0	10.7	81	11.4	0	1	0	1	0	37.4	0		1	0	1	0	1	0	1	0	0	0	1	0	1	1	1	1	0	1	2	1	9	5
201126	2018	1	13	0	0		1	3	0	0		0	7.8	72	12.5	1	1	1	0	0	36.4	0		0	1	0	0	0	0	1	0	0	0	1	0	1	0	0	1	0	1	0	0		14
201127	2017	0	8	0	0		1	3	0	0		0	6.2		11	1	0		0	0	36.7	0		0	1	0	0	0	0	1	0	0	0	0	0	1	0	0	0		1	1	0		5
201128	2017	1	17	0	0		1	3	0	0		0	7.8	73	11	1	0		0	0	37.1	0		1	1	0	0	0	0	1	0	0	1	0	0	1	0	0	1	1	1	0	0		4
201129	2017	0	2	0	0		1	3	0	0		0	5.2	59		1	0		1	0	37.4	0	1		0	0	0	0	0	1	0	0	0	1	0	1	0	0	0		0		0		2
201130	2017	2	30	1	0		1	3	0	0		0	8.8	72	10.4	1	0		1	0	36.4	1		1	0	0	0	1	0	0	0	0	0	1	0	1	0	0	1	1	1	0	0		4
201131	2016	1	15	0	0		1	3	0	0		0	6.4	85	10.4	1	1	0	1	0	37	0		1	1	0	0	0	0	1	0	0	1	0	0	1	0	0	0		1	2	1	6	2
201132	2015	1	12	1	0		1	3	0	0		0	7.5		15		1	2	1	0	36.4	0		0	1	0	0	0	0	1	0	0	0	0	0	1	1	0	0		1	0	1	6	7
201133	2015	0	7	0	0		1	3	0	0		0	4	62	11.4	1	0		1	0	35	0		1	1	0	0	0	0	1	0	0	0	0	0	0	1	1	0		1	0	1	6	2
201134	2015	0	9	1	0		1	3	0	0		0	4.7	67	9.4	1	1	1	1	0	36.8	1		1	1	0	0	0	0	1	0	0	0	1	0	1	0	0	0		1	0	1	6	1
201135	2015	1	14	1	0		1	3	0	1	2	0	6.5	75	10.2	1	0		1	0	37	1		0	1	0	0	0	0	1	0	1	1	0	0	1	1	1	1	0	1	2	1	6	39
201136	2015	0	2	0	0		1	3	0	1	2	0	3.2	62	9.8	1	0		1	0	37.2	0	1		0	0	0	0	0	1	0	0	0	1	0	1	1	1	0		1	1	1	6	9
201137	2014	0	10	1	0		1	3	0	0		0	3.9	61	10.2	1	1	0	1	0	36.2	0		0	1	0	0	0	0	1	0	0	0	1	0	1	1	0	1	0	1	0	1	6	3
201138	2014	1	16	0	0		1	3	0	1	3	0	8	73	11	0	0		0	0	36.9	0		0	0	0	0	0	0	1	0	0	1	0	0	1	1	0	1	1	1	2	1	0	2
201139	2014	0	10	1	0		1	3	0	0		0	6.9	70	10	0	1	1	1	0	38.2	1		0	1	1	0	0	0	1	0	0	0	0	0	0	1	0	0		0		1	6	0
201140	2014	1	13	0	0		1	3	0	0		0	6.1	68	10.2	1	0		1	0	36.6	0		1	1	0	0	0	0	1	0	0	0	0	0	1	0	0	0		1	2	1	6	3
201141	2014	3	41	1	0		1	3	0	1	2	0	8.9		9.4		0		1	0	38.4	1		1	0	0	0	1	0	1	0	0	0	1	0	1	0	1	1	1	1	2	1	6	0
201142	2014	1	17	0	0		1	3	0	0		0	8.1	84		1	0		1	0	37.1	1		1	1	0	1	1	0	0	0	0	1	0	0	1	0	0	1	1	1	0	1	9	5
201143	2014	1	17	1	0		1	3	0	0		0	7.8	79	10.1	1	1	1	1	0	36.4	0		1	1	0	0	0	0	1	0	0	0	1	0	1	1	1	0		1	1	1	6	1
201144	2014	0	8	1	0		1	3	0	0		0	6.2	65	10	1	0		1	0	37.1	1		1	1	0	0	0	0	1	0	1	0	1	0	1	1	0	1	1	1	2	1	9	7
201145	2014	1	14	1	0		1	3	0	0		0	7.4	79	12	1	1	1	1	0	38.4	1		1	1	1	0	1	0	1	0	0	0	0	0	1	1	0	1	0	1	1	1	6	0
201146	2014	1	16	0	0		1	3	0	0		0	7.4	83	10	1	0		1	0	36.8	0		1	1	0	1	1	0	0	0	1	0	0	0	0	1	0	0		1	2	1	6	3
201147	2018	2	30	1	0		1	3	0	0		0	6.1	69	9.4	1	1	0	1	0	37.5	0		1	1	0	0	0	0	1	0	0	0	1	0	1	0	0	1	1	1	2	1	6	4
201148	2018	0	3	0	0		1	3	0	0		0	4.1	57	10	1	0		1	0	37.4	0	1		1	1	0	0	0	0	0	1	0	1	0	1	0	1	1	0	1	1	1	6	1
201149	2018	1	16	1	0		1	3	0	1	2	0	8.7	84	11.1	1	1	0	1	0	38.4	0		1	1	0	1	0	0	1	0	1	0	0	0	1	1	1	1	1	1	2	1	6	4
201150	2017	2	25	0	0		1	3	0	0		0	6.1			1	0		1	0	36.7	0		0	1	0	0	0	0	1	0	0	0	1	0	1	0	0	1	0	1	1	0		5
202001	2016	0	4	0	0		1	4	1	0		3	2	51		1	0			0	36.4	0	1		0	0	0	0	0	0	0	0	0	1	0	1	1	1	0		1	1	1	9	1
202002	2016	0	3	0	0		1	4	1	0		0	5.9	69	9	1	0		1	0	36.6	1		0	0	0	0	0	0	1	0	0	1	1	1	1	1	1	1	0	1	1	1	7	2
202003	2017	0	2	0	0		1	4	1	0		0	3.2	63		1	0		1	0	39.4	0		0	1	0	0	1	0	0	0	0	0	1	0	1	1	1	0		1	2	1	9	20
202004	2017	3	39	1	0		1	4	1	0		0	5.3	84	8.1	1	0		1	0	37.7	0		1	0	0	0	1	0	0	0	1	0	1	0	1	1	0	1	1	1	2	1	9	1
202005	2017	0	11	1	0		1	4	1	0		0	5.3	69	9.2	1	0		1	0	38.9			0	1	0	0	0	0	1	0	1	0	1	0	1	1	1	0		1	2	1	6	0
202006	2017	1	21	1	0		1	4	1	0		0	6.3	74	10.4	1	0		1	0	38.2	0		1	1	0	0	1	0	1	0	0	0	0	0	1	0	0	1	1	1	2	1	7	4
202007	2016	0	6	0	0		1	4	1	0		0	4.4	71	10	1	0		1	0	37.4	1		0	1	0	0	0	0	1	0	0	0	1	0	1	1	0	0		1	2	1	7	11
202008	2015	1	18	1	0		1	4	1	0		0	5.7	64	10.4	1	1	0		0	38.4			1	1	0	1	1	0	0	0	0	0	0	1	1	1	1	1	0	1	1	1	6	11
202009	2018	1	21	1	0		1	4	1	0		0	7.2	76	10.1	1	1	1	1	0	36.5	1				0	0	0	0	1	0	1	1	0	1	1	1	0	1	1	1	2	1	3	2
202010	2018	0	7	1	0		1	4	1	0		0	6.3	62	11.4	0	0		1	0	36	0				1	0	0	0	0	0	1	0	0	1	1	0	1	0		1	2	1	6	9
202011	2016	2	27	1	0		1	4	1	0		0	6.8	84	9.4	1	1	1	1	0	36.8	1		0	1	0	0	1	0	1	0	1	1	0	1	1	0	1	0		1	2	1	0	4
202012	2016	0	10	0	0		1	4	1	0		0	5.4	64	11.2	1	0		1	0	37.4			1	1	0	0	0	0	1	0	0	1	0	0	1	1	0	1	0	1	2	1	6	3
202013	2017	3	41	0	0		1	4	1	0		0	8.2	89	10.4	1	1	0	1	0	37.4	1		1	0	0	0	1	0	1	0	0	1	0	1	1	0	0	1	1	1	1	1	6	10
202014	2017	1	18	0	0		1	4	1	0		0	5.2	71	8	1	0		1	0	37.5	0		1	1	0	0	1	0	1	0	1	0	1	0	1	1	1	1	1	1	2	1	9	4
202015	2016	2	29	0	0		1	4	1	0		0	7.8	83	10.4	1	0		1	0	37.4	0				0	0	1	0	0	0	1	0	1	1	1	1	1	0		1	2	1	3	4
202016	2017	1	12	1	0		1	4	1	1	2	0	7.5	78	11	0	0		1	0	37.9	0		0	1	0	0	0	0	1	0	0	1	1	0	1	0	0	0		1	2	1	0	3
202017	2016	2	29	0	0		1	4	1	0		0	6.7	58		1	0		1	0	35.4	0				0	0	1	0	1	0	1	0	0	1	1	1	1	1	1	1	1	1	6	4
202018	2016	0	10	0	0		1	4	1	0		0	5.4	57		0	1	1	1	0	36	0				0	0	0	0	1	0	0	0	0	1	1	1	1	0		1	1	1	6	1
202019	2016	2	35	0	0		1	4	1	0		0	8.5	60	11.4	0	1	2	1	0	37.9			0	1	0	0	0	0	1	0	0	0	0	0	1	0	0	0		1	2	0		13
202020	2016	0	7	1	0		1	4	1	1	2	0	5.3	58	13.4	0	1	2	0	0	35.6	0		0	1	0	0	0	0	1	0	0	0	0	0	1	0	0	0		1	2	0		21
202021	2016	1	12	0	0		1	4	1	1	2	0	6.5	65	12.1	0	0		0	0	38.2	0		1	1	0	0	0	0	0	0	0	0	0	0	1	0	0	1	1	1	0	0		9
202022	2016	0	10	0	0		1	4	1	0		0	7.2	70	13	1	0		1	0	37	0		0	1	0	0	0	0	1	0	0	0	0	0	1	0	0	1	0	1	0	0		14
202023	2016	1	15	1	0		1	4	1	0		0	8.7	64	15.4	0	1	2	1	0	36.8	0		1	1	0	0	0	0	1	0	0	0	0	0	1	0	0	1	1	1	0	0		10
202024	2016	3	45	1	0		1	4	1	0		0	10	99	11.4	1	0		1	0	37.2	1		1	0	0	0	1	0	1	0	1	0	0	1	1	0	0	1	1	1	0	0		13
202025	2016	0	2	1	0		1	4	1	0		0	3.6	49		0	0		1	0	38.2	0	1		0	0	0	0	0	0	0	0	0	0	0	1	1	0	0		1	1	0		13
202026	2018	0	5	0	0		1	4	1	0		0	4.2			1	0		0	0	36.2	1	0		0	0	0	0	0	0	0	0	0	0	0	1	0	0	1	2	0		0		16
202027	2018	2	28	0	0		1	4	1	0		0	8.6	82	12.4	0	0		1	0	39.4	0		1	1	0	1	1	0	1	0	0	1	1	0	1	1	0	1	1	1	2	0		23
202028	2017	1	13	0	0		1	4	1	0		0	6.6	68	10.4	0	0		1	0	37.4	1				0	0	0	0	1	0	0	0	1	0	1	0	0	0		1	2	0		5
202029	2015	1	18	1	0		1	4	1	1	2	0	7	77		1	0		1	0	36.8	1				0	0	0	0	0	0	0	0	1	0	1	1	0	1	0	1	2	1	6	11
202030	2015	1	15	1	0		1	4	1	0		0	4.8	71	9.2	1	0		1	0	37.1	0		1	1	0	0	0	0	1	0	1	0	0	1	1	0	0	1	1	1	1	1	6	2
202031	2016	3	39	1	0		1	4	1	0		0	6.8			1	0		1	0	37.4	1		1	0	0	1	1	0	0	0	1	1	0	0	1	1	0	1	1	1	2	1	4	2
202032	2017	1	15	1	0		1	4	1	1		0	5.3			1	0			0	36.4	0		1	1	0	0	1	0	0	0	1	0	0	0	1	1	1	1	0	1	1	1	9	1
202033	2018	3	47	0	0		1	4	1	0		0	6.9	74		1	1	0	1	0	36	1				0	0	0	0	0	0	0	1	0	1	1	0	0	0		0		1	2	0
202034	2017	1	14	1	0		1	4	1	1	2	0	6.1	72	10.9	1	0		1	0	36.7	0		0	1	0	0	1	0	1	0	1	0	1	0	1	0	0	1	1	1	2	1	6	1
202035	2016	1	13	0	0		1	4	1	0		0	5.3				1	0	1	0	36.4	0		1	1	0	0	0	0	0	0	0	0	1	1	1	1	1	0		1	1	1	9	7
202036	2016	1	21	0	0		1	4	1	0		0	8.3	84	10.4	1	1	0	1	0	37.2	0		1	1	0	0	0	0	1	0	1	0	0	0	1	0	0	0		1	2	1	14	1
202037	2018	0	11	1	0		1	4	1	0		0	6.6	64	11.8	1	0		0	0	36.6	0				0	0	0	0	1	0	0	0	1	0	1	0	0	1	1	1	0	0		8
202038	2018	1	17	1	0		1	4	1	1	2	0	10.8	79	15	0	0		1	0	37.3	0		1	1	0	0	0	0	1	0	0	0	0	0	1	0	0	0		1	0	0		7
202039	2018	1	22	1	0		1	4	1	0		0	9.7	79	10	0	1	1	1	0	37.2	1		1	1	0	0	0	0	0	0	0	0	1	0	1	1	0	1	1	0		0		3
202040	2018	1	13	1	0		1	4	1	0		0	10.8	67	16	0	1	2	1	0	36.4	0		0	1	0	0	0	0	0	0	1	0	0	0	1	0	0	0		1	0	0		6
202041	2018	4	55	1	0		1	4	1	0		0	7	76	11	1	1	0	1	0	37	0		1	0	0	0	0	0	1	0	0	0	0	0	1	0	0	1	1	1	0	0		17
202042	2018	0	6	0	0		1	4	1	0		0	4.4	53	11.4	0	0		1	0	38	1		0	1	0	0	0	0	1	0	0	0	0	0	1	0	0	0		1	0	0		12
202043	2018	1	16	0	0		1	4	1	0		0	4.5	71	8	1	1	0	1	0	37					0	0	1	0	0	0	0	0	0	0	1	0	0	0		0		0		13
202044	2018	1	21	0	0		1	4	1	0		0	9.2	77	13	0	0		0	0	36.6	0				0	0	0	0	0	0	0	0	0	0	1	0	0	1	1	0		0		3
202045	2015	1	18	0	0		1	4	1	0		0	8.2	77	11.2	1	0		1	0	37.5	0		1	1	0	0	0	0	1	0	0	0	0	0	1	0	0	1	0	1	1	0		10
202046	2017	0	3	0	0		1	4	1	0		0	2.3	53	8	0	0		0	0	37.2	0	0		0	0	0	0	0	0	0	0	0	1	0	1	0	0	1	2	0		0		12
202047	2015	1	17	0	0		1	4	1	0		0	6.4			0	0		1	0	37.2	1		1	1	0	0	0	0	1	0	0	0	0	0	1	0	0	1	1	1	1	0		8
202048	2015	1	16	1	0		1	4	1	0		0	5.6	70		1	0		1	0	37.8	1		1	1	0	0	0	0	1	0	0	0	0	1	1	0	0	1	1	1	0	0		15
202049	2015	0	9	1	0		1	4	1	0		0	5.2	62		1	1	0		0	36.7	1		0	1	0	0	0	0	1	0	0	0	0	0	1	0	0	1	0	1	0	0		13
202050	2015	0	9	1	0		1	4	1	0		0	5.2	76		1	0		0	0	36.6	0				0	0	0	0	0	0	0	0	0	0	1	0	0	1	0	0		0		11
202051	2015	0	8	0	0		1	4	1	0		0	6.2	62		1	0		1	0	36.9	1		0	1	0	0	0	0	1	0	0	0	0	0	1	0	0	1	0	0		0		12
202052	2015	0	9	0	0		1	4	1	1	2	0	5.8	72		1	0		0	0	36.5			0	1	1	0	0	0	0	0	0	0	1	0	1	0	0	1	0	1	1	0		20
202053	2018	4	51	0	0		1	4	1	0		0					0		1	0	36.3			1	0	0	0	0	0	1	0	0	0	0	1	1	0	0	0		0		0		2
202054	2015	1	15	0	0		1	4	1	0		0	10	73		1	1	2	1	0	37.2	0		1	1	0	0	0	0	0	0	1	0	0	1	1	0	0	1	1	1	0	0		15
202055	2017	1	17	1	0		1	4	1	1	2	0	7	70	12.8	1	0		1	0	37	0		0	0	0	0	0	0	1	0	0	0	0	0	1	0	0	0		1	0	0		6
202056	2018	2	31	1	0		1	4	1	0		0	6.6	78		0	0		0	0	38	0		1	1	0	0	0	0	0	0	0	0	0	0	1	0	0	0		0		0		18
202057	2018	2	27	1	0		1	4	1	1	2	0	7.6	69	10.4	1	0		1	0	37.4	0		1	0	0	0	0	0	1	0	0	0	1	0	1	0	0	1	1	1	1	0		12
202058	2018	1	14	0	0		1	4	1	0		0	6.6		11.7	1	0		1	0	37.2	0		0	1	0	0	1	0	1	0	1	0	0	0	1	0	0	1	1	1	0	0		7
202059	2018	0	4	0	0		1	4	1	0		0	7.2	72	10.4	0	0		1	0	37.1	1	1		1	0	0	0	0	1	0	0	0	0	1	0	0	0	0		1	0	0		2
202060	2018	1	14	0	0		1	4	1	0		0	6.6	67	11.2	1	0		0	0	38			1	1	0	0	0	0	1	0	1	0	1	0	1	0	0	1	1	1	0	0		8
202061	2018	0	4	1	0		1	4	1	0		0	3.6			1	1	0	0	0	36.5	0	0		0	0	0	0	0	0	0	0	0	1	0	1	0	0	1	2	0		0		10
202062	2018	1	23	1	0		1	4	1	0		0	6.7	69	10.5	1	0		0	0	36.4			0	0	0	0	1	0	0	0	1	0	0	0	1	0	0	1	1	0		0		8
202063	2018	1	18	1	0		1	4	1	0		0	6.5	69	12	1	1	2	1	0	36.8			1	1	0	0	0	0	0	0	1	0	0	0	1	0	0	1	1	0		0		13
202064	2017	0	3	0	0		1	4	1	0		0	6.9	74	11.4	1	1	1	1	0	38.9	1		1	1	0	0	1	0	1	0	1	0	0	0	1	1	1	1	1	1	2	0		59
202065	2016	0	9	1	0		1	4	1	1	2	0	5.4	93	14	1	1	2	1	0	38	0				0	0	0	0	0	0	0	0	0	0	1	0	0	1	0	0		0		25
202065	2016	0	8	0	0		1	4	1	1	2	0	6	63	12.5	0	0		1	0	37	0		0	1	0	0	0	0	1	0	0	0	0	1	1	1	1	1	1	1	2	0		60
202067	2016	1	17	1	0		1	4	1	0		0	6.7	68	11.4	1	0			0	37.6	0		1	1	0	0	0	0	1	0	0	0	0	1	1	0	0	1	0	1	0	0		26
202068	2015	0	11	1	0	25	1	4	1	0		0	4.8	62	10.4	1	0			0	38	0		1	1	1	0	0	0	0	0	1	0	1	1	1	0	0	1	0	1	1	0		2
202069	2015	0	10	1	0		1	4	1	0		0	9.3	78	11.4	0	0		0	0	38	0		1	1	0	0	0	0	1	0	0	0	0	0	1	0	0	1	1	1	0	0		3
202070	2016	1	18	0	0		1	4	1	1	2	0	7.1	60		0	0		1	0	38.3	0				0	0	0	0	1	0	0	0	0	1	1	0	0	1	1	1	0	0		14
202071	2015	0	6	0	0		1	4	1	1	2	0	4.5	61	10.2	1	0		1	0	37.8	1		0	1	1	0	1	0	1	0	0	0	1	0	1	0	0	1	0	1	1	0		18
202072	2015	1	18	0	0		1	4	1	0		0	7.6		11.1	1	1	2	1	0	38	1				1	1	0	0	0	0	0	1	1	1	1	1	1	1	1	1	2	0		31
202073	2015	1	15	0	0		1	4	1	0		0	5.3		11.2	1	0		1	0	37	0		0	1	0	1	0	0	0	0	0	0	0	0	1	0	0	1	0	0		0		8
202074	2015	1	12	1	0		1	4	1	0		0	7.2	64	10.8	0	1	2	1	0	36.2	0				0	0	0	0	1	0	0	0	0	0	1	0	0	1	1	1	0	0		12
202075	2018	0	8	1	0		1	4	1	0		0	5.4	61	11	0	0		0	0	37	0		0	1	1	0	0	0	1	0	0	0	0	0	1	0	0	1	0	1	0	0		12
203001	2017	0	9	1	0		1	5	1	0		0	6.8		9.2	1	1	2	1	0	36.5	0		1	1	0	0	0	0	1	0	1	0	0	1	1	1	0	1	1	1	2	0		27
203002	2018	1	15	0	0		1	5	1	0		0	7.8	79		0	1	0	1	0	37	1		1	1	0	0	0	0	1	0	0	1	0	1	1	0	0	1	1	1	2	0		23
203003	2018	0	7	0	0		1	5	1	0		0	3.5	49	12	0	0		1	0	36.5	0	1		0	0	0	0	0	1	0	0	0	1	0	1	0	0	0		1	2	0		3
203004	2017	0	8	1	0		1	5	1	0		0	5.2	62	11.2	0	0		0	0	36.7	0		1	1	0	0	0	0	1	0	0	0	0	1	1	0	0	1	0	1	0	0		14
203005	2017	2	28	1	0		1	5	1	0		0	9.8	82	11.2	1	0		1	0	36.6	0				0	0	1	0	1	0	0	0	0	0	1	0	0	1	1	1	1	0		24
203006	2017	2	26	1	0		1	5	1	1	2	0	9.1	79	12	0	1	0	1	0	39.3	0		1	0	1	1	0	0	1	0	1	1	1	0	1	0	0	1	1	1	2	0		22
203007	2018	0	6	0	0		1	5	1	1	2	0	5.9	66	9	1	0		1	0	37	0		0	1	1	0	0	0	1	0	0	0	0	0	1	0	0	1	0	1	2	0		2
203008	2018	1	20	0	0		1	5	1	0		0	7.6	76		1	0		1	0	36.5	1		1	1	0	0	0	0	1	0	0	0	0	1	1	0	0	1	1	1	0	0		4
203009	2018	0	2	0	0		1	5	1	0		0	3.5	52	10	1	0		0	0	36.7	0	1		1	1	0	0	0	0	0	0	0	0	0	1	0	0	0		0		0		6
203010	2018	0	7	0	0		1	5	1	0		0	4.7	57	9	1	0		1	0	36.5	0		0	1	0	1	1	0	1	0	0	0	0	0	1	0	0	0		1	2	0		9
203011	2018	0	6	0	0		1	5	1	0		0	3.3	56	10.5	1	0		1	0	37	1				0	0	0	0	0	0	0	0	1	0	1	0	0	1	2	0		0		9
203012	2018	1	20	0	0		1	5	1	0		0	10	64	12	0	1	2	1	0	36.8	1				0	0	0	0	1	0	0	0	0	0	1	0	0	1	1	1	2	0		19
203013	2018	0	9	1	0		1	5	1	0		0	4.4	55		0	0		1	0	36.7	0		0	1	1	0	0	0	1	0	0	0	1	1	1	0	0	0		1	2	0		11
203014	2018	1	14	0	0		1	5	1	0		0	7.6	55	10	1	1	1	0	0	37.1	0		1	1	0	0	0	0	0	0	0	0	0	0	1	0	0	1	0	0		0		7
203015	2018	0	3	1	0		1	5	1	0		0	4.9			1	0		0	0	38	0	1		0	0	0	0	0	1	0	0	0	0	0	0	0	0	0		1	1	0		4
203016	2018	1	18	0	0		1	5	1	0		0	5.4	70	10.3	1	1	2	1	0	37.1	1		0	1	0	0	0	0	0	0	0	0	0	1	1	0	0	1	0	0		0		14
203017	2018	1	15	1	0		1	5	1	0		0	6	58	12	0	1	2	1	0	36.5	0				0	0	0	0	0	0	1	0	0	0	1	0	0	1	1	1	0	0		3
203018	2018	1	19	1	0		1	5	1	1	2	0	8.1	68	11	0	1	1	1	0	37.5	0		1	1	0	0	0	0	0	0	0	0	0	0	1	0	0	1	1	1	1	0		13
203019	2018	0	7	1	0		1	5	1	0		0	3.5	64	9	1	1	0	1	0	36.7	0				0	0	0	0	1	0	0	0	0	1	1	0	0	1	0	1	1	0		13
203020	2018	0	10	1	0		1	5	1	0		0	7.5	67	13	0	1	2	1	0	37.3	0				0	0	0	0	1	0	0	0	0	0	1	0	0	1	0	1	2	0		11
203021	2018	1	12	1	0		1	5	1	0		0	8.6		15		1	2	1	0	37.1	1				0	0	0	0	1	0	0	0	0	0	1	0	0	1	0	1	2	0		14
203022	2018	1	14	1	0		1	5	1	0		0	6.4	61		1	1	2	1	0	36.6	0		1	1	0	0	0	0	1	0	0	0	0	0	1	0	0	1	1	1	0	0		14
203023	2018	1	17	0	0		1	5	1	0		0	5.9	62	11	0	0		0	0	37.2	1				0	0	1	0	0	0	0	0	0	1	1	0	0	0		0		0		7
203024	2018	1	16	1	0		1	5	1	0		0	10	80.9	12.4	0	1	2	1	0	36.1	0		1	1	0	0	0	0	0	0	0	0	0	0	1	0	1	0		1	1	0		14
203025	2018	1	16	0	0		1	5	1	0		0	7.1	78		1	0		1	0	37.2	0		1	1	1	0	0	0	1	0	0	0	0	1	1	0	1	0		1	2	0		13
203026	2018	1	12	0	0		1	5	1	0		0	7.2	72	13.5	0	1	1	1	0	36.1	0		0	0	0	0	0	0	0	0	0	0	0	0	1	0	0	1	1	0		0		9
203027	2018	1	14	0	0		1	5	1	0		0	6.8		10.3		0		1	0	36.8	1		0	1	0	0	0	0	0	0	0	0	0	1	1	0	0	1	0	1	1	0		30
203028	2018	1	13	0	0		1	5	1	0		0	6.6	70	11.3	1	1	2	1	0	36.2	1				0	0	0	0	0	0	0	0	0	0	1	0	0	1	1	0		0		7
203029	2018	1	13	1	0		1	5	1	0		0	6.5	75	11	1	0		1	0	35.5	0		0	1	0	0	0	0	1	0	0	0	0	1	1	0	0	1	1	1	1	0		10
203030	2018	0	11	1	0		1	5	1	0		0	5.1	56	10	1	0		1	0	37.4	0		0	1	0	0	0	0	1	0	0	0	0	1	1	0	0	1	1	1	0	0		5
203031	2018	0	10	1	0		1	5	1	0		0	7.2	65	12	0	1	2	1	0	36.6	0		1	1	0	0	0	0	1	0	0	0	1	0	1	0	0	1	1	1	2	0		14
203032	2018	1	14	0	0		1	5	1	1	2	3	8	68	15	0	1	2	1	0	38	0				0	0	0	0	1	0	1	0	0	1	1	1	0	1	0	1	1	1	6	16
203033	2017	1	13	1	0		1	5	1	0		0	6.2	62	12	1	1	2	1	0	37.5	0		1	1	0	0	0	0	0	0	0	0	1	0	1	0	0	1	1	1	1	0		11
203034	2017	1	14	1	0		1	5	1	1	2	0	7.7	76	13.3	0	0		1	0	36.9	0		1	1	0	0	0	0	1	0	0	0	0	0	1	0	0	0		1	2	0		5
203035	2018	1	20	0	0		1	5	1	0		0	8.6		12.5		0		1	0	37.7	0		0	0	0	1	1	0	0	0	0	0	1	0	1	0	0	1	1	1	1	0		3
203036	2017	1	16	0	0		1	5	1	0		0	5.6	65	8.5	0	0		0	0	36.5	1		1	1	0	0	0	0	1	0	0	0	0	0	1	0	0	1	1	1	0	0		3
203037	2017	0	10	0	0		1	5	1	0		0	6.7	65	12.7	1	0		0	0	37	0		0	0	0	0	0	0	0	0	0	0	0	0	1	0	0	0		0		0		3
203038	2017	1	13	0	0		1	5	1	0		0	5.8	57	11	0	0		1	0	37.5	0		0	1	0	0	1	0	1	0	0	0	1	1	1	1	0	0		1	1	0		20
203039	2018	1	13	0	0		1	5	1	0		0	9	68	13.5	0	0		0	0	37.5	0				0	0	0	0	0	0	0	0	0	0	1	0	0	1	1	0		0		10
203040	2018	0	5	0	0		1	5	1	0		0	8	68	13	0	0		1	0	37	0		0	1	0	0	0	0	1	0	0	0	0	0	1	0	0	1	1	1	2	0		2
203041	2018	1	14	0	0		1	5	1	0		0	7.1		13.5	1	1	2	1	0	37.4	1		1	1	0	0	0	0	1	0	0	0	0	0	1	0	0	1	0	1	1	0		17
203042	2018	1	15	1	0		1	5	1	0		0	6.2	70	11.3	1	1	0	1	0	37.8	1		0	1	1	0	0	0	0	0	0	0	0	1	1	0	0	1	0	1	2	0		15
203043	2018	3	40	0	0		1	5	1	1	2	0	6	75	8.3	1	0		1	0	36	0		1	0	0	0	1	0	1	0	0	0	0	1	1	1	0	1	0	1	2	0		21
203044	2018	1	18	0	0		1	5	1	0		0	6.9	73	12.5	1	1	0	1	0	37.8	0		0	1	0	0	0	0	1	0	0	0	1	0	1	0	0	1	0	1	0	0		2
203045	2016	0	6	1	0		1	5	1	0		0	5.5	66	10	1	0		0	0	36.5	0		1	1	0	0	0	0	0	0	0	0	0	1	1	0	0	1	0	1	2	0		7
203046	2016	0	10	0	0		1	5	1	0		0	8.9	65	13.5	0	0		0	0	37	0				1	0	0	0	1	0	0	0	0	0	1	0	0	1	0	1	0	0		1
203047	2015	1	13	0	0		1	5	1	0		0	6.7			0	0		1	0	37.2	1		0	1	0	0	1	0	1	0	0	0	0	1	1	0	0	1	0	1	1	0		9
203048	2017	1	18	0	0		1	5	1	1	2	0	6.2		11	1	0		1	0	36.4	1		0	0	0	0	0	0	0	0	0	0	0	0	1	1	0	0		1	1	0		9
203049	2016	1	13	0	0		1	5	1	0		0	8.2	72	14	0	1	1	1	0	36.4	0		1	1	0	0	0	0	1	0	0	0	0	1	1	0	1	1	0	1	2	0		4
203050	2016	1	17	0	0		1	5	1	0		0	6.8	72	9.3	1	1	0	0	0	37.2	0		1	1	0	1	1	0	0	0	0	0	1	0	1	0	0	1	0	0		0		7
203051	2016	1	17	0	0		1	5	1	0		0	9	74		0	0		1	0	37.1	1				0	0	0	0	1	0	0	0	0	0	1	0	0	1	1	1	2	0		17
203052	2016	2	25	0	0		1	5	1	0		0	5.4	62		1	0		1	0	37	0		1	1	0	0	0	0	0	0	0	0	1	1	1	0	0	1	1	1	2	0		12
203053	2016	1	20	1	0		1	5	1	0		0	6	62	10	1	0		1	0	36.8	0		0	1	0	0	0	0	0	0	0	0	0	1	1	0	0	0		1	1	0		3
203054	2015	1	19	1	0		1	5	1	1	2	0	5.3			1	0		1	0	36.3	1				0	0	0	0	0	0	0	0	0	0	1	0	0	1	1	0		0		4
203055	2017	2	26	1	0		1	5	1	0		0	4.2	66	9	1	0		1	0	37	0		1	0	1	1	1	0	1	0	0	0	1	0	1	0	0	1	0	1	0	0		18
203056	2016	1	18	1	0		1	5	1	0		0	8.1				1	1	1	0	36.4	0		1	1	1	0	0	0	1	0	0	1	0	0	1	0	0	1	0	1	0	0		15
203057	2017	1	13	0	0		1	5	1	0		0	7.5	67	13.5	1	1	1	0	0	36.8	1		1	1	0	0	0	0	1	0	0	0	0	0	1	0	0	1	0	1	2	0		14
203058	2016	4	59	0	0		1	5	1	0		0	6.5	74	11.5	1	1	2	1	0	36.5	0		1	0	0	0	0	0	0	0	0	0	0	0	1	0	0	1	1	1	1	0		9
203059	2016	0	3	0	0		1	5	1	0		0	4.5		10.4	0	1	0	1	0	36.4	1		0	1	1	0	0	0	0	0	1	0	0	0	1	0	0	1	0	1	0	0		5
203060	2016	1	16	0	0		1	5	1	0		0	6.9	73	10.4	1	1	0	1	0	37.1	0				0	0	0	0	1	0	0	0	1	0	1	1	0	1	0	1	0	0		7
203061	2016	0	5	1	0		1	5	1	0		0	8.6	78	13	0	1	2	1	0	37	0	1		1	1	0	0	0	1	0	0	0	1	0	1	0	0	1	2	1	1	0		9
203062	2017	1	19	0	0		1	5	1	1	2	0	8.3	68	11.3	1	0		0	0	37.3	0		1	1	0	1	1	0	1	0	0	0	0	0	1	0	0	0		1	1	0		7
203063	2016	1	18	1	0		1	5	1	0		0	8.4	79	11	0	0		1	0	36.9	1		1	1	0	0	0	0	0	0	0	0	1	0	1	1	0	1	1	0		0		4
203064	2016	1	15	0	0		1	5	1	0		0	10	77	14.5	0	1	2	0	0	36	0		1	1	0	0	0	0	0	0	0	0	0	0	1	0	0	1	0	1	0	0		12
203065	2017	1	18	1	0		1	5	1	0		0	6.7	78	8.2	1	0		1	0	37.8	0		1	1	0	0	0	0	1	0	0	0	0	0	1	0	0	0		1	2	0		11
203066	2018	1	21	1	0		1	5	1	0		0	7	69	14	0	0		1	0	38	1				0	0	0	0	1	0	0	0	0	0	1	0	0	1	1	1	2	0		7
203067	2016	0	10	0	0		1	5	1	0		0	6.2	64	11	1	0		0	0	36.8	0				0	0	0	0	1	0	0	0	0	0	1	0	0	1	0	1	0	0		2
203068	2017	1	12	1	0		1	5	1	0		0	7.3	74	11.5	1	0		1	0		0		0	1	0	0	0	0	0	0	0	0	0	0	1	0	0	1	1	0		0		10
203069	2017	1	14	1	0		1	5	1	0		0	6.2		11	1	0		0	0	37.2	0		1	1	0	0	0	0	1	0	1	0	0	0	1	0	0	1	1	1	2	0		7
203070	2017	1	13	0	0		1	5	1	0		0	7.9	68	11.5	1	0		1	0	38	1		0	1	1	0	0	0	1	0	0	0	1	0	1	0	0	1	0	1	0	0		10
203071	2017	0	8	0	0		1	5	1	0		0	6.5	62	11	1	1	0	1	0	37.9	0		0	1	0	0	0	0	1	0	0	1	0	0	1	1	1	0		1	1	0		10
203072	2017	1	20	0	0		1	5	1	0		0	9	95	12.5	1	1	1	1	0	36.4	1		1	1	0	0	0	0	1	0	1	0	1	0	1	0	0	1	0	1	0	0		14
203073	2017	1	16	0	0		1	5	1	0		0	6.4	78	11	1	0		0	0	36.5	0		1	1	0	0	0	0	0	0	0	0	0	0	0	0	0	1	0	0		0		3
203074	2017	1	17	1	0		1	5	1	0		0	6.7		11	1	1	0	0	0	36	0		1	1	0	0	0	0	1	0	0	0	0	0	1	0	0	1	1	1	2	0		13
203075	2017	2	25	0	0		1	5	1	0		0	7.5	76	10.4	1	0		1	0	36.7			1	0	0	0	0	0	1	0	0	0	0	0	1	0	0	1	1	1	0	0		5
203076	2016	0	4	1	0		1	5	1	0		0	4	59	10	1	0		1	0	37.1	0	0		0	1	0	0	0	1	0	0	0	0	1	1	0	0	1	2	1	1	0		8
203077	2017	0	8	0	0		1	5	1	1	2	0	6.3	65	12	1	1	2	1	0	37.3	1		0	1	0	0	0	0	1	0	0	0	0	0	1	0	0	1	0	1	2	0		6
203078	2016	1	21	1	0		1	5	1	0		0	6.6		11.2	1	1	0	1	0	37.5	0		1	1	0	0	0	0	1	0	1	0	1	0	1	0	0	1	0	1	0	0		8
203079	2017	4	53	1	0		1	5	1	1	2	0	10.6		9.2	1	1	1	1	0	39.9			1	0	0	1	0	0	0	0	0	0	0	0	1	0	0	1	1	1	1	0		14
203080	2017	1	20	0	0		1	5	1	0		0	7.1		11	1	1	0	1	0	37.1	1		1	1	1	0	0	0	1	0	0	0	1	0	1	1	0	1	1	1	2	0		12
203081	2017	4	49	1	0		1	5	1	1	2	0	6.9	79	12	1	1	0	0	0	36.8	0		1	0	0	0	0	0	0	0	0	0	1	0	1	1	0	0		1	0	0		8
203082	2016	1	15	0	0		1	5	1	0		0	8.4	89	14	0	1	0	1	0	37.9	0				0	0	0	0	0	0	0	0	0	0	1	0	0	1	0	1	1	0		8
203083	2016	1	14	0	0		1	5	1	0		0	6.7	64	11	1	0		1	0	36	0		0	1	1	0	0	0	0	0	0	0	0	0	1	0	0	1	1	1	1	0		7
203084	2016	1	22	0	0		1	5	1	0		0	7.8	82	11	1	0		1	0	37.5	0		1	1	1	0	0	0	1	0	0	0	0	1	1	0	0	1	0	1	1	0		2
203085	2017	3	42	1	0		1	5	1	1	2	0	8	79	10.4	1	0		0	0	37.4	0				0	0	0	0	1	0	0	0	0	0	1	1	0	1	1	1	0	0		3
203086	2015	0	11	1	0		1	5	1	0		0	5	78	8.9	1	0		1	0	36	0		1	1	0	0	0	0	1	0	0	0	0	0	1	0	0	1	0	1	1	0		10
203087	2015	4	56	0	0		1	5	1	0		0	15	112	10.9	0	0		1	0	39.2	1		1	0	0	0	0	0	1	0	0	0	0	0	1	0	0	1	1	1	0	0		11
203088	2015	0	2	1	0		1	5	1	0		0	3.6	51	8.5	1	0		1	0	37.4	0	1		0	0	0	0	0	0	0	0	0	1	0	1	1	0	1	2	0		0		19
203089	2015	1	17	0	0		1	5	1	0		0	6.5	71	9.2	1	0		1	0	38.9	0				0	0	0	0	0	0	0	0	1	1	1	0	0	1	0	1	1	0		6
203090	2015	1	20	0	0		1	5	1	0		0	9.3			0	1	2	1	0	37	1				0	0	0	0	0	0	0	0	1	0	1	0	0	0		1	1	0		20
203091	2015	0	11	1	0		1	5	1	0		0	8.2	79	10	1	1	2	1	0	35	0		1	1	1	0	0	0	1	0	0	0	1	0	1	0	0	1	2	1	2	0		32
203092	2015	0	7	0	0		1	5	1	0		0	7.1	71	12.5	1	0		1	0	37	0				0	0	0	0	1	0	0	0	0	0	1	0	0	1	0	1	0	0		15
203093	2015	1	19	1	0		1	5	1	0		0	8.8		12	1	1	0	1	0	36.5	0		1	1	0	0	0	0	1	0	0	0	0	0	1	0	0	0		1	0	0		3
203094	2018	3	37	0	0		1	5	1	0		0	12		11.5	0	0		1	0	36	0		1	0	0	1	0	0	0	0	0	0	0	0	1	0	0	1	0	1	0	0		11
203095	2018	1	16	0	0		1	5	1	0		0	5.8		10.5	1	0		1	0	37.8	0		0	1	0	0	0	0	1	0	0	0	1	1	1	1	1	1	1	1	1	0		46
203096	2016	2	25	0	0		1	5	1	0		0	7.3				0		1	0	37.6	1		1	0	0	1	1	0	1	0	1	0	1	1	1	0	0	1	0	1	1	0		8
203097	2015	1	14	0	0		1	5	1	0		0	7.2		12.3	1	1	2	1	0	37.9			0	0	0	0	0	0	0	0	0	0	0	0	1	0	0	1	1	0		0		9
203098	2015	2	33	0	0		1	5	1	0		0	9.4	107	11.5	1	0		1	0	36.6	1		1	0	0	1	1	0	1	0	0	0	0	0	1	0	0	1	1	1	2	0		22
203099	2015	2	31	1	0		1	5	1	0		0	9.1	83	12.2	0	1	2	1	0	36.5	0		1	1	0	0	0	0	0	0	0	0	0	0	1	0	0	1	1	0		0		7
203100	2015	0	2	0	0		1	5	1	0		0	2.9	50	8	1	0		0	0	36	0	0		0	0	0	0	0	0	0	0	0	0	0	0	0	1	0		0		0		10
203101	2016	1	13	0	0		1	5	1	1	2	0	6.4		10.7	1	1	0	1	0	36	1		1	1	0	0	1	0	1	0	0	0	0	0	1	0	0	1	0	1	1	0		11
203102	2015	1	21	1	0		1	5	1	0		0	9.6	74	14	0	0		1	0	36.5	0		1	1	0	0	0	0	1	0	0	0	0	1	1	0	0	0		1	1	0		12
203103	2015	2	27	0	0		1	5	1	0		0	7.7	81	11	1	0		1	0	36.5	1		1	0	0	0	0	0	1	0	1	0	0	0	1	0	0	0		1	0	0		8
203104	2017	3	43	1	0		1	5	1	0		0	9.8	87	11	1	0		1	0	36.8	1		1	0	0	1	1	0	0	0	0	0	1	0	1	1	0	0		0		0		7
203105	2014	1	16	1	0		1	5	1	0		0	5.9	71		1	1	0	1	0	36	0		1	1	0	0	0	0	0	0	0	0	0	1	1	0	0	0		0		0		8
203106	2014	1	14	1	0		1	5	1	0		0	6.4			0	1	2	1	0	36.9	1		1	1	0	0	0	0	0	0	0	0	0	0	1	0	0	1	2	0		0		7
203107	2014	1	14	0	0		1	5	1	0		0	8.1	84		1	0		1	0	37	0		0	1	0	0	0	0	1	0	0	0	0	1	1	0	1	1	1	1	1	0		29
203108	2014	1	14	0	0		1	5	1	0		0	8.4				0		1	0	38.8	0		0	1	0	0	0	0	1	0	0	0	1	0	1	0	0	0		1	1	0		4
203109	2014	1	21	1	0		1	5	1	0		0	9.3	84		0	1	2	1	0	36.5			1	1	0	0	0	0	1	0	0	0	0	1	1	0	0	1	0	1	1	0		11
203110	2014	1	14	0	0		1	5	1	0		0	7.2	69	12	0	0		0	0	36.6	0				0	0	0	0	0	0	0	0	0	1	0	0	0	0		0		0		1
203111	2014	1	16	1	0		1	5	1	0		0	7.3	78		1	0		1	0	37			1	1	0	0	0	0	1	0	0	0	0	0	1	0	0	1	1	1	1	0		10
203112	2015	0	5	0	0		1	5	1	0		0	3.5	62	11	1	0		0	0	36.5	0	1		1	0	0	0	0	0	0	0	0	1	1	1	0	0	0		0		0		14
203113	2014	2	24	0	0		1	5	1	0		0	10.9	76	14	0	1	2	1	0	36	0		1	1	0	0	0	0	0	0	0	0	0	0	1	0	0	1	1	1	1	0		12
203114	2014	3	45	1	0		1	5	1	0		0	7.9	73	11	1	0		1	0	37	0		1	0	0	0	1	0	1	0	0	0	0	0	1	0	0	1	2	1	0	0		11
203115	2014	1	20	1	0		1	5	1	0		0	3.4	68	10.4	1	0		1	0	36.5	1		1	1	1	0	0	0	0	0	0	0	0	1	1	0	0	1	1	1	2	0		10
203116	2014	1	21	1	0		1	5	1	0		0	7.9	81	10.1	1	1	0	1	0	36.6	1		1	1	0	0	0	0	1	0	0	0	0	0	1	0	0	1	1	1	2	0		6
203117	2014	0	10	0	0		1	5	1	0		0	5.9		10.2	1	1	1	1	0	37.4	1		0	1	0	0	0	0	1	0	0	0	0	1	1	0	0	1	0	1	0	0		14
203118	2014	0	11	0	0		1	5	1	1	2	0	5.8			1	0		1	0	36.7	0		1	1	0	0	0	0	1	0	0	0	0	1	1	0	0	1	0	1	0	0		5
203119	2014	2	27	0	0		1	5	1	0		0	6.9	71		0	1	0	1	0	35.9	0		1	1	0	0	0	0	0	0	0	0	1	0	1	0	0	1	0	1	0	0		15
203120	2014	0	11	0	0		1	5	1	0		0	8.2	69		0	0		0	0	36.4	0		0	1	0	0	0	0	1	0	0	0	0	0	1	0	0	1	0	1	0	0		2
203121	2014	0	10	1	0		1	5	1	0		0	7.4				1	2	0	0	37.8	0		1	1	0	0	0	0	0	0	0	0	0	0	1	0	0	1	0	0		0		8
203122	2014	0	11	0	0		1	5	1	1	2	0	8.6	63	12	0	1	1	1	0	37	0		0	1	0	0	0	0	0	0	0	1	0	0	1	0	0	1	0	1	1	0		9
203123	2014	1	18	0	0		1	5	1	0		0	7.4	78	11.2	1	1	0	1	0	36.9	0		0	1	0	0	0	0	1	0	0	0	1	0	1	0	0	1	0	1	0	0		7
203124	2014	1	23	0	0		1	5	1	0		0	9.1			0	1	2	1	0	37	0				0	0	0	0	0	0	0	0	1	0	1	0	0	1	2	0		0		13
203125	2014	0	9	0	0		1	5	1	0		0	6.4	64	11	1	0		1	0	36.8	0		0	1	0	0	0	0	1	0	0	0	0	0	1	0	0	1	1	1	2	0		6
203126	2014	0	7	0	0		1	5	1	0		0	6.9	71	9.8	1	1	2	1	0	36	0				0	0	0	0	0	0	0	0	1	0	1	0	0	1	0	1	0	0		11
203127	2014	0	3	0	0		1	5	1	0		0	9.2			0	1	0	0	0	37.6	0				0	0	0	0	0	0	0	0	1	0	1	0	0	1	0	0		0		9
203128	2014	0	10	1	0		1	5	1	0		0	5.5	64	10.1	1	0		1	0	36.8	0		0	1	1	0	0	0	0	0	0	0	0	0	0	0	0	1	0	0		0		3
203129	2014	0	2	0	0		1	5	1	0		0	8				0		1	0	36.5	0	1		1	0	0	0	0	1	0	0	0	1	1	1	0	0	1	2	1	0	0		4
203130	2014	0	9	0	0		1	5	1	0		0	4.6	64	11.1	1	0		1	0	37	1		0	1	0	0	1	0	1	0	0	0	1	1	1	0	0	1	0	1	0	0		13
203131	2014	1	16	0	0		1	5	1	0		0	7.7	86		1	0		1	0	36.7	0		1	1	0	0	0	0	1	0	0	0	1	0	1	0	0	1	2	1	1	0		7
203132	2014	0	4	0	0		1	5	1	0		0	3.3	54		1	0		1	0	38	0	0		0	1	0	0	0	0	0	0	0	0	0	0	0	0	1	2	0		0		12
203133	2014	0	11	1	0		1	5	1	1	2	0	7.3	79	11	1	0		1	0	38	0		0	1	0	0	0	0	1	0	0	0	0	0	1	0	0	1	0	1	2	0		7
203134	2015	1	18	1	0		1	5	1	0		0	7	75	11	1	0		1	0	37	0				0	0	0	0	1	0	0	0	1	0	1	0	0	1	1	1	1	0		11
203135	2015	1	12	0	0		1	5	1	0		0	7.5	64	11	0	0		1	0	37.8	1				0	0	1	0	0	0	0	0	1	0	1	0	0	1	1	1	0	0		8
203136	2016	0	7	0	0		1	5	1	0		0	6.6	67	12	0	1	0	1	0	37.8			0	1	0	0	0	0	1	0	0	0	0	1	1	0	0	1	0	1	0	0		6
203137	2015	0	4	0	0		1	5	1	0		0	4.2		11	1	0		1	0	36	0	1		0	0	0	0	0	0	0	0	0	0	0	1	0	0	1	2	1	0	0		3
203138	2015	2	24	1	0		1	5	1	1	2	0	7.9	77	10	1	1	0	1	0	36			1	1	0	1	1	0	1	0	1	0	1	0	1	0	0	1	0	1	2	0		10
203139	2015	2	34	1	0		1	5	1	0		0	7.4	81	12	1	0		1	0	36.6	1		1	0	0	1	1	0	1	0	1	0	0	0	1	0	0	1	1	1	2	0		21
203140	2015	0	5	0	0		1	5	1	0		0	3.4	59	10	1	0		1	0	36.8	0	1		1	0	0	0	0	1	0	0	0	0	1	1	1	0	1	2	1	2	0		21
203141	2014	1	15	0	0		1	5	1	0		0	7			1	1	0	1	0	36.9	0		0	0	1	0	0	0	0	0	1	0	0	0	1	0	0	1	1	1	0	0		8
203142	2014	0	11	0	0		1	5	1	0		0	7	67	8.4	1	0		1	0						0	0	0	0	1	0	0	0	0	1	1	0	0	1	0	1	0	0		3
203143	2014	0	5	0	0		1	5	1	0		0	4.2	60	9.1	1	0		1	0	36.8	0		0	1	0	0	0	0	1	0	0	0	0	0	1	0	0	1	2	1	0	0		9
203144	2016	1	18	1	0		1	5	1	1	2	0	4.8		9.7		0		1	0	38.2	1		1	1	0	0	1	0	1	0	0	0	1	1	1	1	0	1	0	1	2	1	6	4
203145	2015	2	25	0	0		1	5	1	0		0	11	85	13	0	1	0	1	0	38	0		1	0	0	0	1	0	0	0	1	0	1	0	1	0	0	1	1	1	1	0		7
203146	2015	1	13	1	0		1	5	1	0		0	5.6	66	10.5	1	1	0	1	0	37.3	0		0	1	0	1	0	0	1	0	1	0	0	0	1	0	0	1	0	1	1	0		9
203147	2015	0	6	0	0		1	5	1	0		0	4.5	61	11	1	1	1	1	0	37.4	1		0	1	0	0	0	0	1	0	0	0	0	0	1	0	0	1	0	1	0	0		17
203148	2015	0	5	1	0		1	5	1	0		0	4.3	52	9.4	0	0		0	0	37.1	0	0		0	0	0	0	0	1	0	0	0	1	0	1	1	0	1	2	1	0	0		17
203149	2015	1	13	1	0		1	5	1	0		0	7.5				1	0	1	0	36.2	0		1	1	0	0	0	0	1	0	0	0	1	0	1	1	1	1	0	1	2	0		26
203150	2015	1	17	1	0		1	5	1	0		0	6.5		12	1	1	0	1	0	36.5	0		1	1	0	0	0	0	0	0	0	0	0	0	1	0	0	1	0	1	0	0		5
203151	2014	1	20	0	0		1	5	1	0		0	6.2	69	11	1	1	0	1	0	36.8	0		0	1	1	0	0	0	1	0	0	0	1	0	1	0	0	1	0	1	2	0		8
203152	2015	1	21	1	0		1	5	1	0		0	6.6	76	12	1	1	0	1	0	37.2	1		0	1	0	0	0	0	0	0	0	0	0	0	1	0	0	1	1	0		0		17
203153	2018	1	20	0	0		1	5	1	0		0	9	77	12	0	0		0	0	36.5	0		1	1	0	0	0	0	1	0	0	0	0	0	1	0	0	0		1	1	0		3
203154	2018	1	12	0	0		1	5	1	0		0	8	66	14.5	0	0		1	0	38	0		0	1	0	0	0	0	0	0	0	0	0	1	1	0	0	1	0	0		0		9
203155	2017	0	11	1	0		1	5	1	0		0	5.5	71	11.1	1	1	0		0	36	0				0	0	0	0	1	0	0	0	0	0	1	0	0	1	0	1	2	0		7
203156	2017	0	9	1	0		1	5	1	0		0	7.4	65	14	0	0		1	0	36.8			0	1	0	0	0	0	1	0	0	0	1	0	1	0	0	1	0	1	2	0		5
203157	2017	0	11	1	0		1	5	1	0		0	5.2	69	12	0	1	0	1	0	37	0		1	1	0	0	0	0	1	0	0	0	0	0	0	0	0	1	0	1	0	0		14
203158	2018	0	9	0	0		1	5	1	0		0	7			1	0		1	0	38	0		0	1	0	0	0	0	1	0	0	0	1	0	0	0	0	0		1	1	0		2
203159	2017	0	2	0	0		1	5	1	0		0	3	59	10	1	0			0	37		1		1	0	0	0	0	0	0	0	0	0	0	0	1	1	0		1	1	0		7
203160	2018	1	15	0	0		1	5	1	0		0	6	68	10	1	0		1	0	38	1			1	0	0	1	0	0	0	0	0	1	0	1	0	0	1	0	1	2	0		10
203161	2018	2	24	1	0		1	5	1	0		0	6.9		11.5	1	0		1	0	37.2	1		1	1	0	0	1	0	1	0	1	0	0	0	1	0	0	1	1	1	1	0		6
203162	2017	0	11	0	0		1	5	1	0		0	6.9	75	13	0	0		1	0	37.7	0		1	1	0	0	0	0	0	0	0	0	1	0	1	0	0	0		1	2	0		8
203163	2017	1	17	0	0		1	5	1	0		0	11.2	75	15.4	0	1	2	0	0	36.4	0		1	1	0	0	0	0	1	0	0	0	1	0	1	1	0	1	1	1	0	0		9
203164	2017	1	13	1	0		1	5	1	0		0	7.2	71	11.5	0	1	0	1	0	36.2	0				0	0	0	0	0	0	1	1	0	0	1	0	0	1	1	1	1	0		33
203165	2018	2	33	1	0		1	5	1	1	2	0	7.9			1	0		0	0	38.7	1				0	1	1	0	1	0	0	0	1	0	1	0	0	1	1	1	2	0		14
203166	2017	0	11	0	0		1	5	1	0		0	6.4	64	11	1	0		1	0	36.2	0		0	1	0	0	0	0	1	0	0	0	0	0	1	0	0	1	0	1	1	0		6
203167	2017	0	10	0	0		1	5	1	0		0	6.6	56	13	0	1	2	1	0	36.2	0		0	1	0	0	0	0	0	0	0	0	0	0	1	0	0	1	1	1	0	0		15
203168	2018	1	15	0	0		1	5	1	0		0	6.2	51	11.5	1	0		1	0	36.9	0		0	0	0	0	0	0	1	0	0	0	0	1	1	0	0	0		1	1	0		6
203169	2018	1	13	0	0		1	5	1	1	2	0	4.2	69	9	1	0		0	0	37	0		0	1	0	0	0	0	1	0	0	0	0	1	1	0	0	1	0	1	2	0		13
203170	2014	1	23	0	0		1	5	1	0		0	6.8	78	10.4	1	1	0	1	0	36.4	1		1	1	0	0	0	0	1	0	1	0	1	1	1	0	0	1	1	1	2	1	6	3
203171	2014	1	17	1	0		1	5	1	0		0	6.9	78	8.4	1	1	0	1	0	37.1	1				0	0	0	0	1	0	0	0	1	0	1	1	1	1	1	1	2	1	9	1
203172	2014	2	26	1	0		1	5	1	1	2	0	7.1	78	9.9	1	0		1	0	36.9	0		1	0	0	0	1	0	0	0	0	0	1	0	1	0	0	1	0	0		1	6	4
203173	2014	0	7	1	0		1	5	1	0		0	4.9	67	9.2	1	1	0	1	0	37.4	1				1	0	0	0	1	0	1	0	1	0	1	1	1	0		1	2	1	6	4
203174	2014	1	15	0	0		1	5	1	0		0	6.1	73	9	1	0			0	37.4					0	1	0	0	0	0	0	0	0	0	1	0	0	1	0	1	2	1	6	0
203175	2014	1	13	0	0		1	5	1	1	2	0	5.1	68	11	1	0		1	0	37	1		0	1	0	0	0	0	0	0	0	0	1	0	1	0	0	1	1	0		1	6	5
203176	2014	0	2	1	0		1	5	1	0		1	3.1	58	9.4	1	1	0	0	0	37.1	0	1		0	0	0	0	0	1	0	1	0	0	1	1	1	1	0		1	2	1	5	10
203177	2014	1	15	0	0		1	5	1	0		0	7.3	78	9.4	1	1	0	1	0	36.1	0		1	1	1	0	0	0	1	0	1	0	0	1	1	0	0	0		1	2	1	6	4
203178	2014	0	7	0	0		1	5	1	1	2	0	4.8	66	9.4	0	0		0	0	36.8	0		0	1	0	0	0	0	1	0	0	0	0	0	1	0	0	1	0	1	0	1	6	0
203179	2014	0	3	0	0		1	5	1	0		0	4				0		1	0	37.6	1	0		0	1	0	1	0	1	0	0	0	1	0	1	1	1	1	1	1	1	1	9	2
203180	2014	1	12	0	0		1	5	1	1	2	0	8.4	74	11.4	0	1	0	0	0	38.3	0				0	0	0	0	0	0	1	0	0	1	1	1	1	1	0	1	2	1	6	6
203181	2014	2	24	0	0		1	5	1	0		0	4.5	61	9.8	1	1	1	0	0	36	0		1	1	1	0	1	0	0	0	1	1	0	1	1	1	1	1	1	1	1	1	6	14
203182	2015	1	16	0	0		1	5	1	0		0	8.4	89	11	1	1	2	1	0	37.2	1				0	0	0	0	0	0	0	1	1	1	1	1	0	0		0		1	6	3
203183	2015	0	3	1	0		1	5	1	0		0	3.6				1	2	1	0	38.2		1		1	0	0	0	0	1	0	0	1	0	0	1	0	0	0		1	1	1	6	14
203184	2015	1	13	0	0		1	5	1	0		0	8.4		11.2		1	1	1	0						0	0	0	0	0	0	0	1	1	0	1	1	0	0		1	1	1	6	1
203185	2015	1	18	0	0		1	5	1	1	2	0	8.6		9.4	1	0			0	36.7					0	0	0	0	0	0	1	0	1	1	1	1	0	1	0	1	1	1	6	4
203186	2015	1	21	1	0		1	5	1	0		0	5.5	69	11	1	0		1	0	39					0	0	0	0	1	0	0	0	1	1	1	1	0	1	0	1	1	1	6	4
203187	2015	1	19	0	0		1	5	1	0		0	7.2		11.5	1	0		1	0	36.4	1				1	0	1	0	1	0	1	0	0	1	1	0	0	0		1	1	1	6	3
203188	2015	0	8	0	0		1	5	1	1	2	1	4				0		1	0	36.2					0	0	1	0	1	0	1	0	0	0	1	1	0	0		1	1	1	9	10
203189	2015	0	5	0	0		1	5	1	0		0	4.8	68	11.2	1	0		1	0	38.9	0	1		1	0	0	1	0	1	0	0	0	1	1	1	1	0	0		1	1	1	9	7
203190	2015	1	19	0	0		1	5	1	0		0	6.3	71	10.5	1	1	1	1	0	37.2	0		1	1	0	1	0	0	1	0	0	0	0	0	1	1	0	0		1	1	1	6	3
203191	2015	0	4	1	0		1	5	1	0		0	3.6	63	11	1	1	0	1	0	36	0	1		1	0	0	0	0	1	0	0	0	0	0	0	0	0	0		1	2	1	6	14
203192	2015	0	4	0	0		1	5	1	0		3	3.8	54	9	1	1	0	1	0	37.1	0	1		1	1	0	0	0	0	0	0	1	0	1	1	1	1	1	0	1	2	1	3	54
203193	2015	1	21	1	0		1	5	1	1	2	0	5.6	69	9.4	1	0		1	0	39	0		1	1	1	0	0	0	1	0	0	0	1	0	1	1	0	1	0	1	1	1	6	4
203194	2015	1	16	0	0		1	5	1	0		0	8.8	76	12	0	1	1	1	0	36	0		1	1	0	0	0	0	0	0	1	1	0	1	1	1	0	0		1	1	1	3	3
203195	2016	0	5	1	0		1	5	1	1	2	0	6	67	11	1	0		1	0	37.1		1		1	1	0	0	0	1	0	0	0	0	0	1	0	0	1	2	1	1	1	0	2
203196	2016	0	3	1	0		1	5	1	0		0	2.9	49	9	1	0		1	0	38.2	0	1		0	1	0	0	0	1	0	0	0	1	1	0	1	0	0		1	1	1	10	7
203197	2016	1	14	1	0		1	5	1	0		0	8.7	69	12	0	1	2	1	0	38.2	0		1	1	0	0	0	0	1	0	0	0	1	1	1	1	0	0		1	2	1	6	8
203198	2016	0	11	0	0		1	5	1	0		0	5	53	13	0	0		0	0	36.5	1		1	1	0	0	0	0	1	0	0	0	0	0	1	1	1	1	0	1	2	1	6	3
203199	2016	0	2	1	0		1	5	1	0		0	3	52	8	1	0		1	0	36.5	0	1		0	0	0	0	0	0	0	0	0	1	0	1	1	0	0		1	0	1	6	1
203200	2016	0	2	0	0		1	5	1	0		0	3.2	47	9.3	0	0		1	0	36.2	0	0		0	0	0	0	0	0	0	0	1	0	0	0	1	1	1	2	1	2	1	6	4
203201	2016	0	3	1	0		1	5	1	0		0	4.2	61	10	1	0		0	0	39	1	1		1	0	0	0	0	1	0	0	1	1	0	1	1	0	1	2	1	2	1	2	1
203202	2016	1	16	0	0		1	5	1	0		0	8.8	77	12.8	0	1	0	1	0	36.7	0		1	1	1	0	0	0	0	0	1	0	1	0	1	1	0	0		1	1	1	6	8
203203	2018	0	9	0	0		1	5	1	0		0	6.3	65	12.5	1	1	1	1	0	35.5	0				0	0	0	0	1	0	0	0	0	1	1	1	1	1	1	1	1	1	6	6
203204	2018	0	11	1	0		1	5	1	0		0	5	69	11.5	1	0		1	0	37.9	0				0	0	0	0	1	0	1	0	0	1	1	1	1	1	0	1	0	1	9	6
203205	2018	0	5	0	0		1	5	1	0		0	4.1		9		0		1	0	37.1	0	1		1	0	0	0	0	1	0	0	0	0	0	0	0	0	0		1	1	1	0	0
203206	2018	0	11	1	0		1	5	1	0		0	8.8		12.5	0	1	0	1	0	36	0		1	1	0	0	0	0	1	0	0	0	0	1	1	0	0	1	0	1	1	1	6	7
203207	2018	0	9	0	0		1	5	1	1	2	0	6.4	71	11.5	1	0		1	0	37	1		1	1	0	1	1	0	1	0	1	1	1	0	1	0	0	1	1	1	1	1	6	16
203208	2018	1	14	0	0		1	5	1	0		0	6.6	65	9.4	0	0		0	0	38	0				0	0	0	0	0	0	0	0	0	0	1	1	1	0		1	1	1	6	1
203209	2018	1	15	0	0		1	5	1	0		0	6.5	58	11	0	0		1	0	37	1		0	1	0	0	0	0	1	0	1	1	0	1	0	0	0	0		1	0	1	3	2
203210	2017	1	20	0	0		1	5	1	1	2	0	4.9	65	12	1	1	1	1	0	39.5	0		0	1	0	1	1	0	1	0	1	1	1	0	1	1	1	1	1	1	1	1	4	38
203211	2017	0	7	1	0		1	5	1	0		0	5.2	64	10.7	1	0		1	0	38	0				1	0	1	0	0	0	0	0	0	1	1	1	1	1	0	1	2	1	3	7
203212	2017	0	6	1	0		1	5	1	0		0	4.7			1	1	1	1	0	36	0		1	1	1	0	0	0	0	0	0	0	1	0	1	0	0	1	0	1	2	1	6	1
203213	2017	2	29	1	0		1	5	1	0		0	6.1	72	10	1	1	0	1	0	36.5	0		1	0	0	0	0	0	1	0	0	0	1	0	1	1	0	0		1	2	1	6	1
203214	2017	0	11	1	0		1	5	1	0		0	5.6	71	12.5	0	1	1		0	36	0		0	1	0	0	0	0	1	0	0	0	0	1	1	1	0	1	1	1	2	1	6	6
204001	2014	1	14	0	0		1	6	0	0		0	7	79	11.2	0	1	2	1	0	36.4	0		1	1	0	0	0	0	1	0	0	0	0	1	0	0	0	0		1	0	0		6
204002	2014	1	22	0	0		1	6	0	1	2	0	8	74	10.1	1	1	1	1	0	37.9	0		1	1	1	0	0	0	1	0	0	0	1	0	1	0	0	1	0	1	2	0		6
204003	2015	2	30	1	0		1	6	0	0		0	7.1	57		1	0		1	0	37	0		1	0	0	0	1	0	0	0	0	0	1	0	0	0	0	1	1	0		0		1
204004	2014	0	9	1	0		1	6	0	0		0	6.5	69	10.5	0	0			0	37	1		1	1	0	1	0	0	0	0	0	0	1	0	1	1	1	1	0	1	1	1	6	21
204005	2014	0	8	1	0		1	6	0	0		0	6.1		11	1	0		1	0	38.2	1		1	1	1	0	0	0	1	0	0	0	1	0	1	1	0	1	0	1	1	1	6	2
204006	2014	0	7	0	0		1	6	0	0		0	6.8	72	11.2	1	0		1	0	40.4	0		1	1	1	0	0	0	1	0	0	0	0	0	1	1	0	0		1	1	1	6	0
204007	2014	0	11	1	0		1	6	0	0		0	8	79	9.2	0	1	2	1	0	37.8	1		1	1	0	0	0	0	1	0	0	0	1	0	1	1	1	0		1	1	1	6	11
204008	2015	1	15	0	0		1	6	0	0		0	5	85	8.7	1	1	2	1	0	38	0		1	1	1	0	0	0	1	0	1	0	0	1	1	1	1	0		1	1	1	6	12
204009	2015	1	14	1	0		1	6	0	0		0	5.3		11	1	0		0	0	39	0		0	1	0	0	0	0	1	0	0	0	0	0	1	0	0	0		0		1	6	0
204010	2015	0	9	1	0		1	6	0	0		0	4.1	67	9.8	0	0		1	0	37.1	0		1	1	0	0	0	0	1	0	0	0	0	1	1	1	0	1	0	1	0	1	6	3
204011	2015	1	19	1	0		1	6	0	0		0	7.9	79	9.2	1	1	0	1	0	40			1	1	0	0	1	0	1	0	0	0	0	1	0	0	0	1	0	1	2	1	6	3
204012	2016	0	8	0	0		1	6	0	0		0	5.5	64	11	1	1	0	1	0	38	1		1	1	0	0	0	0	0	0	1	0	0	0	1	1	0	1	0	1	1	1	6	2
204013	2014	0	4	1	0		1	6	0	0		0	3.7	59	8.2	1	0		1	0	36.7	1	1		0	0	0	0	0	1	0	0	0	0	0	1	0	0	1	0	1	2	1	0	1
204014	2016	0	9	1	0		1	6	0	0		0	6.7	68	9	1	1	2	1	0	37.5	1		0	1	0	0	0	0	0	0	0	0	1	0	1	1	0	1	1	0		1	6	5
204015	2016	2	27	0	0		1	6	0	0		0	8.5		10		0		1	0	37					0	0	1	0	0	0	0	0	0	0	1	0	0	0		1	1	1	6	7
204016	2016	1	12	0	0		1	6	0	0		0	8.6	76	12.5	0	1	1	1	0	38	1		1	1	0	0	0	0	0	0	0	0	1	0	1	1	0	0		0		1	6	1
204017	2016	1	20	0	0		1	6	0	0		0	5.6	68	8	1	1	1	1	0	38	0		1	1	0	0	1	0	0	0	0	0	0	0	1	0	0	1	0	1	1	1	6	12
204018	2016	0	8	0	0		1	6	0	0		0	6.2	70	11	0	0		1	0	35.5	0		1	1	0	0	0	0	1	0	0	0	1	1	1	1	0	1	0	1	2	1	6	0
204019	2016	0	4	0	0		1	6	0	0		0	3.2	49		0	1	1	1	0	36.5	1		0	1	0	0	0	0	0	0	0	1	0	0	1	0	0	1	2	1	1	1	6	5
204020	2016	0	2	0	0		1	6	0	0		0	3.4	53	10.5	0	1	0	1	0	37.2	0				0	0	0	0	1	0	0	1	0	0	1	0	1	1	2	1	1	1	6	4
204021	2016	0	7	0	0		1	6	0	0		0	5.3	57	11	0	0		1	0	38	1				1	0	1	0	1	0	0	0	1	1	1	1	0	0		1	0	1	6	19
204022	2017	1	13	0	0		1	6	0	0		0	6.2	75	11	1	1	0		0	36	1		1	1	0	0	1	0	1	0	0	0	0	0	1	1	1	1	1	1	1	1	6	1
204023	2017	0	9	0	0		1	6	0	0		0	9.2	79	16	0	1	1	1	0	37			0	1	0	0	0	0	0	1	0	0	0	0	1	1	0	0		0		1	6	3
204024	2017	1	13	0	0		1	6	0	0		0	8.8	75	13	0	1	1		0	37.6	0				0	0	0	0	1	0	0	1	0	0	1	0	0	1	0	1	2	1	6	7
204025	2017	1	18	0	0		1	6	0	0		0	5.6	69	10	1	1	1	1	0	36.6	0				0	0	0	0	1	0	0	0	0	0	1	1	1	0		1	0	1	6	6
204026	2018	0	11	0	0		1	6	0	0		0	9.9				1	2	0	0	38.2	1				0	0	0	0	0	0	0	0	1	1	1	1	0	1	0	1	1	1	3	10
204027	2016	0	7	0	0		1	6	0	0		0	4.8	61	9	0	0		1	0	36.3			0	1	0	0	0	0	1	0	0	1	0	1	1	1	0	0		1	1	1	6	21
204028	2016	0	10	0	0		1	6	0	0		0	5.6	70	11	1	1	2		0	38.2			0	1	0	0	0	0	1	0	0	0	0	0	0	1	0	0		1	1	0		15
204029	2016	1	14	0	0		1	6	0	0		0	6.1	72	8.9	1	0			0	37.1			0	1	0	0	0	0	1	0	0	0	0	0	1	0	0	1	1	1	2	0		7
204030	2016	4	55	1	0		1	6	0	0		0	8.7	84	9.1		1	0		0	37.8			1	0	0	0	1	0	1	0	0	0	1	0	1	0	0	1	1	1	0	0		14

## Sheet: Sheet1
Admission_Year	Total_SAM_Admission	Total_SAM_Death	SAM mortality
2014	199	65	32.7
2015	185	46	24.9
2016	200	58	29
2017	180	43	23.9
2018	192	36	18.8
